# Supplementary material for: Stratifying high-risk prediabetes clusters using blood-based epigenetic markers
Source: Biomark Res. 2026 Jan 17;14:19. doi: 10.1186/s40364-025-00887-8 (PMC12829285; doi:10.1186/s40364-025-00887-8)
Supplement: Supplementary file 3 — Supplementary Material 3 [file 40364_2025_887_MOESM3_ESM.xlsx]

## Sheet: Discovery
Table S1A: Participants' charateristics (Discovery)
	C2	C3	C5	C6	P-value
	(N=50)	(N=42)	(N=45)	(N=50)
sex
female	32 (64 %)	22 (52 %)	28 (62 %)	23 (46 %)	0.235
male	18 (36 %)	20 (48 %)	17 (38 %)	27 (54 %)
Age [years]
MEDIAN [IQR]	59.5 [50.1-65.0]	64.36 [55.3-67.0]	58.4 [45.0-64.0]	52.50 [34.0-60.7]	< 0.001
MEAN (SD)	55.7 ± (11.7)	61.6 ± (11.4)	54.8 ± (12.7)	49.2 ± (15.3)
BMI [m/kg^2]
MEDIAN [IQR]	24.2 [21.8-26.1]	28.2 [25.6-31.2]	34.3 [29.6-42.4]	35.2 [31.6-38.1]	< 0.001
MEAN (SD)	24.3 ± (3.1)	28.5 ± (3.1)	35.6 ± (7.8)	35.6 ± (5.3)
Waist [cm]
MEDIAN [IQR]	83 [77-92]	98 [90-105]	108 [99-121]	111 [105-119]	< 0.001
MEAN (SD)	84 ± (9)	98 ± (10)	111 ± (15)	113 ± (13)
Hip [cm]
MEDIAN [IQR]	98 [94-100]	103 [99-107]	114 [106-128]	118 [110-126]	< 0.001
MEAN (SD)	98 ± (6)	103 ± (6)	118 ± (16)	119 ± (12)
WHR
MEDIAN [IQR]	0.86 [0.79-0.92]	0.94 [0.86-1.04]	0.94 [0.88-1.01]	0.97 [0.90-1.01]	< 0.001
MEAN (SD)	0.86 ± (0.08)	0.95 ± (0.10)	0.94 ± (0.10)	0.95 ± (0.09)
SCAT [l]
MEDIAN [IQR]	6.79 [5.56-8.77]	10.71 [9.00-12.30]	15.41 [13.24-20.38]	17.32 [14.09-20.58]	< 0.001
MEAN (SD)	7.15 ± (2.44)	11.24 ± (3.76)	17.54 ± (6.74)	17.97 ± (6.51)
Missing	16 (32.0%)	14 (33.3%)	20 (44.4%)	16 (32.0%)
IHL [%]
MEDIAN [IQR]	1.48 [0.86-2.76]	5.92 [1.60-12.54]	13.98 [7.53-18.15]	7.53 [2.92-11.80]	< 0.001
MEAN (SD)	2.10 ± (1.82)	6.98 ± (5.61)	13.73 ± (7.88)	8.27 ± (6.26)
Missing	16 (32.0%)	23 (54.8%)	30 (66.7%)	28 (56.0%)
VAT [l]
MEDIAN [IQR]	1.99 [1.40-3.00]	5.40 [3.54-7.07]	5.78 [4.92-7.85]	4.46 [3.95-7.55]	< 0.001
MEAN (SD)	2.34 ± (1.24)	5.55 ± (2.71)	6.43 ± (2.39)	5.64 ± (2.79)
Missing	16 (32.0%)	14 (33.3%)	20 (44.4%)	16 (32.0%)
Matsuda
MEDIAN [IQR]	5.68 [4.03-6.76]	3.05 [2.48-4.19]	1.54 [1.21-2.10]	1.84 [1.45-2.40]	< 0.001
MEAN (SD)	5.77 ± (2.20)	3.46 ± (1.37)	1.65 ± (0.66)	2.00 ± (0.73)
Missing	1 (2.0%)	0 (0%)	4 (8.9%)	0 (0%)
Disposition Index
MEDIAN [IQR]	3.17 [2.15-5.11]	1.88 [1.31-3.01]	1.59 [1.08-2.50]	3.20 [1.47-3.98]	< 0.001
MEAN (SD)	4.23 ± (3.77)	2.42 ± (1.89)	2.73 ± (5.73)	3.23 ± (2.41)
Missing	1 (2.0%)	0 (0%)	4 (8.9%)	0 (0%)
HbA1c [%]
MEDIAN [IQR]	5.7 [5.5-5.9]	5.9 [5.7-6.0]	5.9 [5.7-6.1]	5.9 [5.5-6.0]	0.019
MEAN (SD)	5.7 ± (0.4)	5.8 ± (0.4)	5.9 ± (0.3)	5.8 ± (0.4)
HbA1c [mmol/mol]
MEDIAN [IQR]	38.8 [36.6-41.0]	40.4 [38.8-42.1]	41.0 [38.8-43.2]	39.9 [36.9-42.1]	0.019
MEAN (SD)	38.4 ± (3.8)	39.9 ± (4.2)	40.7 ± (3.4)	39.7 ± (4.0)
Fasting Glucose [mg/dl]
MEDIAN [IQR]	100 [94-104]	105 [99-112]	108 [99-116]	99 [92-109]	< 0.001
MEAN (SD)	100 ± (10)	106 ± (10)	108 ± (12)	100 ± (10)
Fasting Glucose [mmol/l]
MEDIAN [IQR]	5.5 [5.2-5.8]	5.8 [5.5-6.2]	6.0 [5.5-6.4]	5.5 [5.1-6.0]	< 0.001
MEAN (SD)	5.5 ± (0.6)	5.9 ± (0.5)	6.0 ± (0.7)	5.6 ± (0.6)
Glucose 120 min [mg/dl]
MEDIAN [IQR]	104 [87-125]	154 [140-172]	155 [141-175]	119 [101-131]	< 0.001
MEAN (SD)	109 ± (27)	156 ± (20)	157 ± (29)	118 ± (20)
Glucose 120 min [mmol/l]
MEDIAN [IQR]	5.7 [4.8-6.9]	8.5 [7.7-9.6]	8.6 [7.8-9.7]	6.6 [5.6-7.3]	< 0.001
MEAN (SD)	6.0 ± (1.5)	8.7 ± (1.1)	8.7 ± (1.6)	6.5 ± (1.1)
Fasting Insulin [pmol/l]
MEDIAN [IQR]	39.5 [31.0-50.5]	55.0 [42.5-66.8]	111.0 [85.8-148.8]	98.0 [72.5-121.0]	< 0.001
MEAN (SD)	41.0 ± (14.9)	55.4 ± (18.2)	129.1 ± (62.0)	102.2 ± (40.6)
Missing	0 (0%)	0 (0%)	1 (2.2%)	0 (0%)
Insulin 120 min [pmol/l]
MEDIAN [IQR]	191.0 [135.0-244.8]	426.0 [312.0-574.5]	832.0 [591.0-1231.0]	711.0 [416.2-874.0]	< 0.001
MEAN (SD)	193.8 ± (79.5)	499.0 ± (278.2)	969.8 ± (499.0)	741.8 ± (532.5)
Triglycerides [mg/dl]
MEDIAN [IQR]	76 [56-95]	132 [103-174]	161 [120-201]	124 [102-157]	< 0.001
MEAN (SD)	78 ± (25)	138 ± (46)	186 ± (119)	141 ± (65)
Missing	0 (0%)	1 (2.4%)	0 (0%)	0 (0%)
Cholesterol [mg/dl]
MEDIAN [IQR]	206 [181-225]	206 [179-241]	208 [182-238]	195 [171-206]	0.196
MEAN (SD)	205 ± (35)	212 ± (47)	213 ± (49)	196 ± (42)
HDL [mg/dl]
MEDIAN [IQR]	70 [56-76]	53 [47-61]	45 [40-50]	45 [38-53]	< 0.001
MEAN (SD)	67 ± (12)	54 ± (11)	45 ± (8)	47 ± (11)
Missing	0 (0%)	1 (2.4%)	0 (0%)	0 (0%)
LDL [mg/dl]
MEDIAN [IQR]	110 [95-134]	134 [100-164]	128 [104-169]	123 [101-141]	0.030
MEAN (SD)	112 ± (30)	132 ± (40)	136 ± (46)	126 ± (36)
Missing	0 (0%)	1 (2.4%)	0 (0%)	0 (0%)
GOT [U/l]
MEDIAN [IQR]	23 [19-29]	28 [22-33]	25 [21-29]	26 [21-29]	0.273
MEAN (SD)	25 ± (9)	31 ± (22)	27 ± (11)	27 ± (12)
Missing	0 (0%)	1 (2.4%)	0 (0%)	2 (4.0%)
GPT [U/l]
MEDIAN [IQR]	21 [18-28]	30 [23-38]	33 [24-46]	32 [24-39]	< 0.001
MEAN (SD)	23 ± (7)	36 ± (22)	39 ± (22)	37 ± (30)
Missing	0 (0%)	1 (2.4%)	0 (0%)	2 (4.0%)
Creatinine [mg/dl]
MEDIAN [IQR]	0.80 [0.62-0.80]	0.80 [0.68-1.00]	0.70 [0.60-0.82]	0.84 [0.80-0.98]	0.002
MEAN (SD)	0.76 ± (0.13)	0.83 ± (0.20)	0.76 ± (0.16)	0.86 ± (0.16)
Missing	0 (0%)	1 (2.4%)	0 (0%)	0 (0%)
CRP [mg/dl]
MEDIAN [IQR]	0.05 [0.02-0.14]	0.17 [0.10-0.62]	0.51 [0.14-1.23]	0.54 [0.15-1.17]	< 0.001
MEAN (SD)	0.13 ± (0.24)	0.80 ± (1.67)	0.89 ± (1.04)	1.29 ± (2.58)
Missing	0 (0%)	1 (2.4%)	0 (0%)	0 (0%)

## Sheet: Replication
Table S1B: Participants' charateristics (Replication)
	C3	C5	C6	P-value
	(N=49)	(N=51)	(N=46)
sex
female	40 (82 %)	40 (78 %)	38 (83 %)	0.859
male	9 (18 %)	11 (22 %)	8 (17 %)
Age [years]
MEDIAN [IQR]	59.4 [52.6-63.3]	58.6 [52.5-63.7]	59.4 [52.2-65.0]	0.928
MEAN (SD)	56.9 ± (9.8)	56.9 ± (9.4)	57.0 ± (10.1)
BMI [m/kg^2]
MEDIAN [IQR]	30.0 [26.5-31.9]	34.5 [32.4-38.5]	35.0 [31.0-40.9]	< 0.001
MEAN (SD)	29.5 ± (4.4)	35.3 ± (4.6)	35.8 ± (6.1)
Waist [cm]
MEDIAN [IQR]	96 [90-104]	108 [103-118]	106 [101-117]	< 0.001
MEAN (SD)	98 ± (11)	109 ± (10)	110 ± (15)
Hip [cm]
MEDIAN [IQR]	108 [101-114]	115 [109-125]	119 [112-126]	< 0.001
MEAN (SD)	108 ± (10)	117 ± (11)	119 ± (12)
WHR
MEDIAN [IQR]	0.89 [0.85-0.94]	0.92 [0.88-0.97]	0.91 [0.86-0.96]	0.144
MEAN (SD)	0.90 ± (0.08)	0.93 ± (0.07)	0.92 ± (0.08)
SCAT [l]
MEDIAN [IQR]	14.38 [10.39-16.98]	19.25 [16.44-22.65]	20.51 [14.41-25.21]	< 0.001
MEAN (SD)	13.80 ± (4.21)	19.44 ± (5.22)	20.19 ± (6.42)
Missing	1 (2.0%)	2 (3.9%)	1 (2.2%)
IHL [%]
MEDIAN [IQR]	4.66 [2.27-8.27]	20.38 [15.03-23.08]	8.22 [6.00-11.44]	< 0.001
MEAN (SD)	5.54 ± (3.66)	19.99 ± (7.89)	8.77 ± (4.14)
Missing	3 (6.1%)	3 (5.9%)	2 (4.3%)
VAT [l]
MEDIAN [IQR]	3.79 [2.79-4.84]	5.24 [4.19-6.57]	5.18 [4.29-6.80]	< 0.001
MEAN (SD)	3.97 ± (1.65)	5.62 ± (2.06)	5.91 ± (2.31)
Missing	1 (2.0%)	2 (3.9%)	1 (2.2%)
Matsuda
MEDIAN [IQR]	3.00 [2.19-3.59]	1.31 [0.96-1.73]	1.82 [1.28-2.36]	< 0.001
MEAN (SD)	3.11 ± (1.19)	1.49 ± (0.81)	1.89 ± (0.88)
Disposition Index
MEDIAN [IQR]	1.63 [1.18-2.43]	1.59 [1.05-1.94]	3.04 [2.10-4.01]	< 0.001
MEAN (SD)	1.86 ± (0.90)	1.65 ± (1.17)	3.59 ± (2.77)
HbA1c [%]
MEDIAN [IQR]	5.8 [5.5-5.8]	5.9 [5.6-6.1]	5.8 [5.6-6.0]	0.025
MEAN (SD)	5.7 ± (0.3)	5.9 ± (0.37)	5.7 ± (0.3)
HbA1c [mmol/mol]
MEDIAN [IQR]	39.9 [36.6-39.9]	40.9 [37.7-43.2]	39.3 [37.7-41.8]	0.025
MEAN (SD)	38.4 ± (3.7)	40.6 ± (3.9)	39.2 ± (3.4)
Fasting Glucose [mg/dl]
MEDIAN [IQR]	106 [101-110]	110 [103-115]	102 [100-104]	< 0.001
MEAN (SD)	105 ± (10)	109 ± (9)	102 ± (6)
Fasting Glucose [mmol/l]
MEDIAN [IQR]	5.9 [5.6-6.1]	6.1 [5.7-6.4]	5.7 [5.5-5.8]	< 0.001
MEAN (SD)	5.8 ± (0.5)	6.0 ± (0.5)	5.7 ± (0.4)
Glucose 120 min [mmol/l]
MEDIAN [IQR]	7.7 [6.7-8.7]	9.0 [7.8-10.0]	7.3 [6.5-8.2]	< 0.001
MEAN (SD)	7.8 ± (1.5)	8.8 ± (1.5)	7.2 ± (1.4)
Glucose 120 min [mg/dl]
MEDIAN [IQR]	138 [120-156]	162 [140.50-181]	131 [117-147]	< 0.001
MEAN (SD)	140 ± (27)	158 ± (26)	130 ± (24)
Fasting Insulin [pmol/l]
MEDIAN [IQR]	61.0 [49.0-74.0]	112.00 [89.0-178.0]	102.5 [71.3-154.3]	< 0.001
MEAN (SD)	63.1 ± (22.5)	132.7 ± (60.0)	120.2 ± (61.2)
Insulin 120 min [pmol/l]
MEDIAN [IQR]	407.0 [311.0-589.0]	1068.0 [684.5-1495.5]	722.50 [385.0-1089.2]	< 0.001
MEAN (SD)	497.7 ± (287.6)	1232.6 ± (837.7)	928.0 ± (992.4)
Triglycerides [mg/dl]
MEDIAN [IQR]	110 [86-131]	166 [121-222]	113 [103-153]	< 0.001
MEAN (SD)	111 ± (39)	179 ± (82)	130 ± (48)
Cholesterol [mg/dl]
MEDIAN [IQR]	210 [188-226]	209 [185-235]	207 [180-227]	0.653
MEAN (SD)	207 ± (27)	213 ± (41)	206 ± (37)
HDL [mg/dl]
MEDIAN [IQR]	55 [47-63]	47 [40.50-53.50]	51 [41-58]	0.008
MEAN (SD)	56 ± (13)	48 ± (11)	51 ± (12)
LDL [mg/dl]
MEDIAN [IQR]	125 [104-140]	134 [113-156]	124 [106-148]	0.244
MEAN (SD)	124 ± (27)	135 ± (33)	126 ± (29)
GOT [U/l]
MEDIAN [IQR]	24 [20-27]	26 [22-29]	25 [22-28]	0.083
MEAN (SD)	24 ± (8)	29 ± (15)	28 ± (11)
GPT [U/l]
MEDIAN [IQR]	21 [17-30]	31 [25-42]	28 [22-37]	< 0.001
MEAN (SD)	25 ± (10)	40 ± (27)	33 ± (18)
Creatinine [mg/dl]
MEDIAN [IQR]	0.80 [0.70-0.80]	0.80 [0.70-0.82]	0.70 [0.60-0.80]	0.181
MEAN (SD)	0.78 ± (0.14)	0.77 ± (0.12)	0.74 ± (0.15)
CRP [mg/dl]
MEDIAN [IQR]	0.17 [0.08-0.46]	0.29 [0.16-0.58]	0.29 [0.13-0.57]	0.012
MEAN (SD)	0.28 ± (0.33)	0.44 ± (0.37)	0.45 ± (0.50)
