# Supplementary material for: Stratifying high-risk prediabetes clusters using blood-based epigenetic markers
Source: Biomark Res. 2026 Jan 17;14:19. doi: 10.1186/s40364-025-00887-8 (PMC12829285; doi:10.1186/s40364-025-00887-8)
Supplement: Supplementary file 4 — Supplementary Material 4 [file 40364_2025_887_MOESM4_ESM.xlsx]

## Sheet: Supplementary_table2
Supplementary Table 2: The Table shows number of correlated CpG sites per cluster to the anthropometric and metabolic traits, and column named mixed highlights the number of CpGs that were in more than one cluster.
	Cluster 2	Cluster 3	Cluster 5	Cluster 6	Mixed	Total
Age	54	85	55	56	55	305
BMI	266	44	241	222	176	949
Waist	261	41	214	224	174	914
Hip	238	43	204	203	159	847
Waist Hip ratio	118	65	45	87	64	379
SC adip	217	30	51	199	105	602
Visc adip	155	41	67	137	98	498
Liver fat	179	47	167	144	121	658
CRP	180	55	139	155	114	643
Cholesterol	21	26	3	12	12	74
HDL	152	32	189	126	128	627
LDL	26	41	16	29	29	141
GOT AST	7	13	3	13	11	47
GPT ALT	60	27	77	64	58	286
Creatinine	40	12	15	61	29	157
ISI	234	30	268	179	171	882
DI	37	55	99	32	42	265
BG 0h	42	52	109	32	55	290
BG 2h	61	167	241	76	116	661
Insulin 0h	208	30	259	156	161	814
Insulin 2h	213	50	287	163	168	881
Triglycerides	161	87	128	146	108	630
HbA1c	34	31	40	27	37	169
