# Supplementary material for: Stratifying high-risk prediabetes clusters using blood-based epigenetic markers
Source: Biomark Res. 2026 Jan 17;14:19. doi: 10.1186/s40364-025-00887-8 (PMC12829285; doi:10.1186/s40364-025-00887-8)
Supplement: Supplementary file 5 — Supplementary Material 5 [file 40364_2025_887_MOESM5_ESM.xlsx]

## Sheet: C3
Supplementary Table 3A: The Table shows the gene set enrichment in GO-Terms bioprocess for the genes in close proximity to cluster 3 specific CpGs
Category	Term	Count	%	PValue	Genes	List Total	Pop Hits	Pop Total	Fold Enrichment	Bonferroni	Benjamini	FDR
GOTERM_BP_DIRECT	GO:0030512~negative regulation of transforming growth factor beta receptor signaling pathway	6	3.20856	0.00541663	CHST11, SLC2A10, PRDM16, HTRA1, PPARG, PBLD	169	130	19478	5.31944	0.998474	1	1
GOTERM_BP_DIRECT	GO:0006338~chromatin remodeling	14	7.48663	0.00660563	SETD4, KDM4B, TRIO, PPM1L, PTPRK, RNF2, GAK, MECOM, CDK5, PRDM16, HDGF, STK32C, MAP4K4, ILKAP	169	686	19478	2.35213	0.999634	1	1
GOTERM_BP_DIRECT	GO:0019722~calcium-mediated signaling	5	2.6738	0.0176203	GRIN2A, SYK, BHLHA15, MCTP2, SELE	169	115	19478	5.01106	1	1	1
GOTERM_BP_DIRECT	GO:0007411~axon guidance	6	3.20856	0.0241171	SEMA4A, TRIO, LAMA2, DPYSL5, DSCAML1, WNT3	169	189	19478	3.65887	1	1	1
GOTERM_BP_DIRECT	GO:0035556~intracellular signal transduction	9	4.81283	0.0514026	SHC3, SYK, RASA3, S100A1, PLCH2, SQSTM1, STK32C, SOCS5, MAP4K4	169	470	19478	2.207	1	1	1
GOTERM_BP_DIRECT	GO:0043065~positive regulation of apoptotic process	7	3.74332	0.0652108	GRIN2A, LGALS1, CALHM2, HTRA1, PPARG, PHLDA2, SQSTM1	169	328	19478	2.4597	1	1	1
GOTERM_BP_DIRECT	GO:0009410~response to xenobiotic stimulus	6	3.20856	0.070313	GRIN2A, NPC1L1, SCNN1B, SLC34A1, PPARG, NPAS2	169	255	19478	2.71187	1	1	1
GOTERM_BP_DIRECT	GO:0098609~cell-cell adhesion	5	2.6738	0.0910124	LGALS1, ITGB2, CELSR1, LPP, COL19A1	169	196	19478	2.94016	1	1	1
GOTERM_BP_DIRECT	GO:0006468~protein phosphorylation	6	3.20856	0.0976476	PRRT1, SYK, CDK5, PIK3CD, FNIP2, MAP4K4	169	282	19478	2.45222	1	1	1

## Sheet: C5
Supplementary Table 3B: The Table shows the gene set enrichment in GO-Terms bioprocess for the genes in close proximity to cluster 5 specific CpGs
Category	Term	Count	%	PValue	Genes	List Total	Pop Hits	Pop Total	Fold Enrichment	Bonferroni	Benjamini	FDR
GOTERM_BP_DIRECT	GO:0007411~axon guidance	8	4.32432	0.00124406	EXT1, SEMA5B, ROBO3, TRIO, PALLD, PAX6, SLIT3, KALRN	168	189	19478	4.90753	0.808791	0.681804	0.681804
GOTERM_BP_DIRECT	GO:0000122~negative regulation of transcription by RNA polymerase II	19	10.2703	0.00149044	HDAC4, ZBTB17, ZNF274, THRB, PEG3, LEF1, PRDM2, PAX6, ESR2, NCOR2, MIER2, ZKSCAN3, ZNF217, MDM4, ATF7, SOX8, MTA3, HOXD8, ZNF366	168	958	19478	2.29945	0.862245	0.681804	0.681804
GOTERM_BP_DIRECT	GO:0045944~positive regulation of transcription by RNA polymerase II	22	11.8919	0.00153906	HDAC4, ZBTB17, FOXD2, THRB, PEG3, LEF1, PAX3, PRDM2, ESRRG, PAX6, EGFR, ESR2, RUNX2, ATOH7, PPP3CB, STAT4, ATF7, TCF4, SOX8, PITX1, HOXD8, FGF10	168	1205	19478	2.11676	0.870877	0.681804	0.681804
GOTERM_BP_DIRECT	GO:0006338~chromatin remodeling	15	8.10811	0.00239712	HDAC4, ZNF274, TRIO, PTPRN2, EYA4, PPM1H, PRDM2, PAX6, KALRN, SBK2, PPP2CB, PPP3CB, AAK1, SIK3, MTA3	168	686	19478	2.53514	0.958812	0.796443	0.796443
GOTERM_BP_DIRECT	GO:0035556~intracellular signal transduction	11	5.94595	0.00745163	TYROBP, IGFBP5, DLG5, PLCG2, SIK3, PLCH1, KALRN, ADCY6, RGS7, SPSB4, ADCY5	168	470	19478	2.7135	0.999952	1	1
GOTERM_BP_DIRECT	GO:0043410~positive regulation of MAPK cascade	7	3.78378	0.00836353	DOK1, BANK1, DOK5, PLCG2, LAMTOR3, EGFR, FGF10	168	204	19478	3.97835	0.999986	1	1
GOTERM_BP_DIRECT	GO:0065003~protein-containing complex assembly	6	3.24324	0.00854047	EXT1, PARD3, DLG5, MDM4, CD3G, WASF3	168	146	19478	4.76468	0.999989	1	1
GOTERM_BP_DIRECT	GO:0045893~positive regulation of DNA-templated transcription	14	7.56757	0.00865698	HDAC4, LEF1, PAX3, PAX6, ESR2, RUNX2, SFRP1, PPP3CB, ZKSCAN3, TCF4, SOX8, MTA3, CREB5, BANP	168	714	19478	2.27334	0.99999	1	1
GOTERM_BP_DIRECT	GO:0045892~negative regulation of DNA-templated transcription	12	6.48649	0.0106217	NCOR2, SFRP1, LEF1, LOXL3, ZKSCAN3, ZNF217, MDM4, SOX8, MTA3, PITX1, L3MBTL4, RUNX2	168	573	19478	2.42807	0.999999	1	1
GOTERM_BP_DIRECT	GO:0030198~extracellular matrix organization	6	3.24324	0.0135697	COL17A1, ADAMTS15, ADAMTS3, COL4A1, COL6A6, THSD4	168	164	19478	4.24172	1	1	1
GOTERM_BP_DIRECT	GO:0007399~nervous system development	10	5.40541	0.0161914	ATOH7, HDAC4, SEMA5B, PALLD, RAPGEF1, PAX3, PAX6, TCF4, MDGA2, KALRN	168	452	19478	2.56505	1	1	1
GOTERM_BP_DIRECT	GO:0001649~osteoblast differentiation	5	2.7027	0.029725	SFRP1, IGFBP5, LEF1, SOX8, RUNX2	168	136	19478	4.26252	1	1	1

## Sheet: C6
Supplementary Table 3C: The Table shows the gene set enrichment in GO-Terms bioprocess for the genes in close proximity to cluster 6 specific CpGs
Category	Term	Count	%	PValue	Genes	List Total	Pop Hits	Pop Total	Fold Enrichment	Bonferroni	Benjamini	FDR
GOTERM_BP_DIRECT	GO:0060391~positive regulation of SMAD protein signal transduction	6	2.67857	7.25782e-05	TGFBR3, SMAD3, GLCE, ATOH8, GDF2, NODAL	199	43	19478	13.6576	0.0913604	0.0958032	0.0958032
GOTERM_BP_DIRECT	GO:0035556~intracellular signal transduction	13	5.80357	0.00321999	ITK, DGKE, PRKCE, ADCY2, ADCY8, TGFBR3, DNMBP, LATS2, PLCE1, RSU1, STK32C, MAP4K4, RAPGEF4	199	470	19478	2.7073	0.985839	1	1
GOTERM_BP_DIRECT	GO:0098609~cell-cell adhesion	8	3.57143	0.00398032	TENM2, ITGA8, ITGBL1, STXBP6, CTNNA2, TLN2, CELSR1, LPP	199	196	19478	3.99508	0.994828	1	1
GOTERM_BP_DIRECT	GO:0050804~modulation of chemical synaptic transmission	5	2.23214	0.0129284	PTPRD, DGKE, BDNF, GRIK4, DLGAP4	199	89	19478	5.49884	1	1	1
GOTERM_BP_DIRECT	GO:0016055~Wnt signaling pathway	7	3.125	0.0182843	WNT2B, ROR1, ROR2, MCC, LGR6, HIC1, NKD1	199	204	19478	3.35861	1	1	1
GOTERM_BP_DIRECT	GO:0007179~transforming growth factor beta receptor signaling pathway	5	2.23214	0.0203407	SKI, TGFBR3, SMAD3, ITGA8, NODAL	199	102	19478	4.79801	1	1	1
GOTERM_BP_DIRECT	GO:0008283~cell population proliferation	6	2.67857	0.0212319	SMAD3, ROR1, LGR6, CDC25A, NODAL, LHX9	199	155	19478	3.78888	1	1	1
