# Supplementary material for: Stratifying high-risk prediabetes clusters using blood-based epigenetic markers
Source: Biomark Res. 2026 Jan 17;14:19. doi: 10.1186/s40364-025-00887-8 (PMC12829285; doi:10.1186/s40364-025-00887-8)
Supplement: Supplementary file 6 — Supplementary Material 6 [file 40364_2025_887_MOESM6_ESM.xlsx]

## Sheet: Sheet 1
Supplementary Table 4: The overlap between the 1,557 methylation markers with EWAS data
Author	Consortium	PMID	Date	Trait	EFO	Analysis	Source	Outcome	Exposure	Covariates	Outcome_Units	Exposure_Units	Methylation_Array	Tissue	Further_Details	N	N_Cohorts	Age	Sex	Ancestry	StudyID	CpG	Location	Chr	Pos	Gene	Type	Beta	SE	P	Details
Marttila S		25888029	2015-03-14	Ageing	GO_0007568		Additional file 1	DNA methylation	Age group	Sex, cell composition	Beta values		Illumina HumanMethylation450	Whole blood	Variable dispersion beta regression model	143	1	Adults	Both	European	25888029_ageing	cg02298327	chr2:69180527	2	69180527	GKN2	Open sea	-0.958911	0.1113	6.87e-18	-
Marttila S		25888029	2015-03-14	Ageing	GO_0007568		Additional file 1	DNA methylation	Age group	Sex, cell composition	Beta values		Illumina HumanMethylation450	Whole blood	Variable dispersion beta regression model	143	1	Adults	Both	European	25888029_ageing	cg07619170	chr2:191903494	2	191903494	STAT4	Open sea	-0.706958	0.0989	8.72e-13	-
Marttila S		25888029	2015-03-14	Ageing	GO_0007568		Additional file 1	DNA methylation	Age group	Sex, cell composition	Beta values		Illumina HumanMethylation450	Whole blood	Variable dispersion beta regression model	143	1	Adults	Both	European	25888029_ageing	cg09988805	chr2:43278552	2	43278552	-	Open sea	0.811821	0.0975	8.11e-17	-
Marttila S		25888029	2015-03-14	Ageing	GO_0007568		Additional file 1	DNA methylation	Age group	Sex, cell composition	Beta values		Illumina HumanMethylation450	Whole blood	Variable dispersion beta regression model	143	1	Adults	Both	European	25888029_ageing	cg19828869	chr2:171552304	2	171552304	-	Open sea	-0.655138	0.0954	6.49e-12	-
Marttila S		25888029	2015-03-14	Ageing	GO_0007568		Additional file 1	DNA methylation	Age group	Sex, cell composition	Beta values		Illumina HumanMethylation450	Whole blood	Variable dispersion beta regression model	143	1	Adults	Both	European	25888029_ageing	cg00329615	chr3:118706648	3	118706648	IGSF11	Open sea	-0.500346	0.0755	3.35e-11	-
Marttila S		25888029	2015-03-14	Ageing	GO_0007568		Additional file 1	DNA methylation	Age group	Sex, cell composition	Beta values		Illumina HumanMethylation450	Whole blood	Variable dispersion beta regression model	143	1	Adults	Both	European	25888029_ageing	cg26039623	chr4:40485458	4	40485458	RBM47	Open sea	-0.528107	0.095	2.68e-08	-
Marttila S		25888029	2015-03-14	Ageing	GO_0007568		Additional file 1	DNA methylation	Age group	Sex, cell composition	Beta values		Illumina HumanMethylation450	Whole blood	Variable dispersion beta regression model	143	1	Adults	Both	European	25888029_ageing	cg02359132	chr6:111279585	6	111279585	GTF3C6	North shore	-0.698091	0.0885	3.17e-15	-
Marttila S		25888029	2015-03-14	Ageing	GO_0007568		Additional file 1	DNA methylation	Age group	Sex, cell composition	Beta values		Illumina HumanMethylation450	Whole blood	Variable dispersion beta regression model	143	1	Adults	Both	European	25888029_ageing	cg05358170	chr6:29692399	6	29692399	HLA-F	South shore	-0.717799	0.1126	1.84e-10	-
Marttila S		25888029	2015-03-14	Ageing	GO_0007568		Additional file 1	DNA methylation	Age group	Sex, cell composition	Beta values		Illumina HumanMethylation450	Whole blood	Variable dispersion beta regression model	143	1	Adults	Both	European	25888029_ageing	cg13311549	chr7:24988669	7	24988669	OSBPL3	Open sea	-0.909983	0.1305	3.14e-12	-
Marttila S		25888029	2015-03-14	Ageing	GO_0007568		Additional file 1	DNA methylation	Age group	Sex, cell composition	Beta values		Illumina HumanMethylation450	Whole blood	Variable dispersion beta regression model	143	1	Adults	Both	European	25888029_ageing	cg14761417	chr7:130636860	7	130636860	FLJ43663	Open sea	-1.13457	0.1088	1.91e-25	-
Marttila S		25888029	2015-03-14	Ageing	GO_0007568		Additional file 1	DNA methylation	Age group	Sex, cell composition	Beta values		Illumina HumanMethylation450	Whole blood	Variable dispersion beta regression model	143	1	Adults	Both	European	25888029_ageing	cg14914552	chr8:97340188	8	97340188	PTDSS1	Open sea	0.853576	0.0878	2.48e-22	-
Marttila S		25888029	2015-03-14	Ageing	GO_0007568		Additional file 1	DNA methylation	Age group	Sex, cell composition	Beta values		Illumina HumanMethylation450	Whole blood	Variable dispersion beta regression model	143	1	Adults	Both	European	25888029_ageing	cg15377283	chr8:55371369	8	55371369	SOX17	Island	0.638799	0.0719	6.72e-19	-
Marttila S		25888029	2015-03-14	Ageing	GO_0007568		Additional file 1	DNA methylation	Age group	Sex, cell composition	Beta values		Illumina HumanMethylation450	Whole blood	Variable dispersion beta regression model	143	1	Adults	Both	European	25888029_ageing	cg13410764	chr9:90407888	9	90407888	-	Open sea	-0.787828	0.0855	3.21e-20	-
Marttila S		25888029	2015-03-14	Ageing	GO_0007568		Additional file 1	DNA methylation	Age group	Sex, cell composition	Beta values		Illumina HumanMethylation450	Whole blood	Variable dispersion beta regression model	143	1	Adults	Both	European	25888029_ageing	cg05673079	chr10:110084660	10	110084660	-	Open sea	-0.642599	0.0895	7.16e-13	-
Marttila S		25888029	2015-03-14	Ageing	GO_0007568		Additional file 1	DNA methylation	Age group	Sex, cell composition	Beta values		Illumina HumanMethylation450	Whole blood	Variable dispersion beta regression model	143	1	Adults	Both	European	25888029_ageing	cg05787063	chr10:6740633	10	6740633	-	Open sea	-0.786447	0.0954	1.7e-16	-
Marttila S		25888029	2015-03-14	Ageing	GO_0007568		Additional file 1	DNA methylation	Age group	Sex, cell composition	Beta values		Illumina HumanMethylation450	Whole blood	Variable dispersion beta regression model	143	1	Adults	Both	European	25888029_ageing	cg11064744	chr10:75227339	10	75227339	PPP3CB	Open sea	-0.90479	0.116	6.3e-15	-
Marttila S		25888029	2015-03-14	Ageing	GO_0007568		Additional file 1	DNA methylation	Age group	Sex, cell composition	Beta values		Illumina HumanMethylation450	Whole blood	Variable dispersion beta regression model	143	1	Adults	Both	European	25888029_ageing	cg24669401	chr11:77222962	11	77222962	-	Open sea	-0.778258	0.113	5.63e-12	-
Marttila S		25888029	2015-03-14	Ageing	GO_0007568		Additional file 1	DNA methylation	Age group	Sex, cell composition	Beta values		Illumina HumanMethylation450	Whole blood	Variable dispersion beta regression model	143	1	Adults	Both	European	25888029_ageing	cg10516080	chr12:88784937	12	88784937	-	Open sea	-0.753034	0.1034	3.35e-13	-
Marttila S		25888029	2015-03-14	Ageing	GO_0007568		Additional file 1	DNA methylation	Age group	Sex, cell composition	Beta values		Illumina HumanMethylation450	Whole blood	Variable dispersion beta regression model	143	1	Adults	Both	European	25888029_ageing	cg10323433	chr13:47471562	13	47471562	HTR2A	Open sea	-0.902236	0.1226	1.88e-13	-
Marttila S		25888029	2015-03-14	Ageing	GO_0007568		Additional file 1	DNA methylation	Age group	Sex, cell composition	Beta values		Illumina HumanMethylation450	Whole blood	Variable dispersion beta regression model	143	1	Adults	Both	European	25888029_ageing	cg19582128	chr13:39265218	13	39265218	FREM2	South shelf	-0.526554	0.0916	8.94e-09	-
Marttila S		25888029	2015-03-14	Ageing	GO_0007568		Additional file 1	DNA methylation	Age group	Sex, cell composition	Beta values		Illumina HumanMethylation450	Whole blood	Variable dispersion beta regression model	143	1	Adults	Both	European	25888029_ageing	cg11189107	chr14:25042782	14	25042782	CTSG	Open sea	-0.626703	0.0635	5.76e-23	-
Marttila S		25888029	2015-03-14	Ageing	GO_0007568		Additional file 1	DNA methylation	Age group	Sex, cell composition	Beta values		Illumina HumanMethylation450	Whole blood	Variable dispersion beta regression model	143	1	Adults	Both	European	25888029_ageing	cg13787135	chr14:21270407	14	21270407	RNASE1	Open sea	-0.666092	0.0929	7.61e-13	-
Marttila S		25888029	2015-03-14	Ageing	GO_0007568		Additional file 1	DNA methylation	Age group	Sex, cell composition	Beta values		Illumina HumanMethylation450	Whole blood	Variable dispersion beta regression model	143	1	Adults	Both	European	25888029_ageing	cg08255481	chr16:88103035	16	88103035	BANP	South shore	0.564789	0.0649	3.11e-18	-
Marttila S		25888029	2015-03-14	Ageing	GO_0007568		Additional file 1	DNA methylation	Age group	Sex, cell composition	Beta values		Illumina HumanMethylation450	Whole blood	Variable dispersion beta regression model	143	1	Adults	Both	European	25888029_ageing	cg11499681	chr17:11501663	17	11501663	DNAH9	Island	0.548784	0.0657	6.9e-17	-
Marttila S		25888029	2015-03-14	Ageing	GO_0007568		Additional file 1	DNA methylation	Age group	Sex, cell composition	Beta values		Illumina HumanMethylation450	Whole blood	Variable dispersion beta regression model	143	1	Adults	Both	European	25888029_ageing	cg18389339	chr18:3730593	18	3730593	DLGAP1	South shore	-0.682343	0.1098	5.24e-10	-
Marttila S		25888029	2015-03-14	Ageing	GO_0007568		Additional file 1	DNA methylation	Age group	Sex, cell composition	Beta values		Illumina HumanMethylation450	Whole blood	Variable dispersion beta regression model	143	1	Adults	Both	European	25888029_ageing	cg11269599	chr19:52391304	19	52391304	ZNF577	Island	0.8042	0.1223	4.89e-11	-
Marttila S		25888029	2015-03-14	Ageing	GO_0007568		Additional file 1	DNA methylation	Age group	Sex, cell composition	Beta values		Illumina HumanMethylation450	Whole blood	Variable dispersion beta regression model	143	1	Adults	Both	European	25888029_ageing	cg13407975	chr19:18705946	19	18705946	CRLF1	Island	0.648157	0.0725	3.95e-19	-
Marttila S		25888029	2015-03-14	Ageing	GO_0007568		Additional file 1	DNA methylation	Age group	Sex, cell composition	Beta values		Illumina HumanMethylation450	Whole blood	Variable dispersion beta regression model	143	1	Adults	Both	European	25888029_ageing	cg01692482	chr20:52198378	20	52198378	ZNF217	Island	-0.739867	0.097	2.35e-14	-
Ligthart S	CHARGE	27955697	2016-12-12	C-reactive protein	EFO_0004458	Discovery	Table S3	DNA methylation	C-reactive protein	Age, sex, smoking, body mass index, cell composition, batch	Beta values	mg/l	Illumina HumanMethylation450	Whole blood	C-reactive protein levels were log-transformed	8863	9	Geriatrics	Both	European	27955697_creactive_protein_discovery	cg08255481	chr16:88103035	16	88103035	BANP	South shore	0.0025	0.00041	1.12e-09	-
Wahl S		28002404	2017-01-05	Body mass index	EFO_0004340	All ancestry discovery	Table S3	Body mass index	DNA methylation	Age, sex, smoking, physical activity index, alcohol consumption, cell composition, batch	kg/m2	Beta values	Illumina HumanMethylation450	Whole blood		5387	4	Adults	Both	European, South Asian	28002404_body_mass_index_all_ancestry_discovery	cg03747456	chr12:52586127	12	52586127	KRT80	Open sea	-19.4	3.3	6.3e-08	-
Wahl S		28002404	2017-01-05	Body mass index	EFO_0004340	All ancestry replication	Table S3	Body mass index	DNA methylation	Age, sex, smoking, physical activity index, alcohol consumption, cell composition, batch	kg/m2	Beta values	Illumina HumanMethylation450	Whole blood		4851	9	Adults	Both	European, South Asian	28002404_body_mass_index_all_ancestry_replication	cg03747456	chr12:52586127	12	52586127	KRT80	Open sea	-7.6	1.9	5.1e-05	-
Wahl S		28002404	2017-01-05	Body mass index	EFO_0004340	Discovery and replication	Table S3	Body mass index	DNA methylation	Age, sex, smoking, physical activity index, alcohol consumption, cell composition, batch	kg/m2	Beta values	Illumina HumanMethylation450	Whole blood	Weighted Z-test meta-analysis	10238	13	Adults	Both	European, South Asian	28002404_body_mass_index_discovery_and_replication	cg03747456	chr12:52586127	12	52586127	KRT80	Open sea			2e-11	-
Wahl S		28002404	2017-01-05	Body mass index	EFO_0004340	European ancestry discovery	Table S3	Body mass index	DNA methylation	Age, sex, smoking, physical activity index, alcohol consumption, cell composition, batch	kg/m2	Beta values	Illumina HumanMethylation450	Whole blood		2707	3	Adults	Both	European	28002404_body_mass_index_european_ancestry_discovery	cg03747456	chr12:52586127	12	52586127	KRT80	Open sea	-18.86	3.6	1.6e-07	-
Mendelson MM		28095459	2017-01-17	Body mass index	EFO_0004340	Framingham Heart Study Batch 2	Table S1	DNA methylation	Body mass index	Age, sex, batch		kg/m2	Illumina HumanMethylation450	Whole blood	DNA methylation was inverse normally rank transformed	1935	1	Geriatrics	Both	European	28095459_body_mass_index_framingham_heart_study_batch_2	cg01671681	chr3:155421735	3	155421735	PLCH1	Open sea	-0.0168	0.00393	2.06e-05	-
Mendelson MM		28095459	2017-01-17	Body mass index	EFO_0004340	Meta-analysis	Table S1	DNA methylation	Body mass index	Age, sex, cell composition, batch	Beta values	kg/m2	Illumina HumanMethylation450	Whole blood	Weighted Z-test meta-analysis	3743	4	Geriatrics	Both	European	28095459_body_mass_index_metaanalysis	cg01671681	chr3:155421735	3	155421735	PLCH1	Open sea			9.53e-08	-
Li S		28811542	2017-08-15	Age	EFO_0000246		Table S1	DNA methylation	Age	cell composition	M values	years	Illumina HumanMethylation450	Whole blood		1366	2	Geriatrics		European	28811542_age	cg25549459	chr2:105471252	2	105471252	POU3F3	Island	0.0101	0.002556	3.89e-05	-
Li S		28811542	2017-08-15	Age	EFO_0000246		Table S1	DNA methylation	Age	cell composition	M values	years	Illumina HumanMethylation450	Whole blood		1366	2	Geriatrics		European	28811542_age	cg01671681	chr3:155421735	3	155421735	PLCH1	Open sea	-0.0206	0.002032	1.88e-24	-
Li S		28811542	2017-08-15	Age	EFO_0000246		Table S1	DNA methylation	Age	cell composition	M values	years	Illumina HumanMethylation450	Whole blood		1366	2	Geriatrics		European	28811542_age	cg05358170	chr6:29692399	6	29692399	HLA-F	South shore	-0.0106	0.00223	1e-06	-
Li S		28811542	2017-08-15	Age	EFO_0000246		Table S1	DNA methylation	Age	cell composition	M values	years	Illumina HumanMethylation450	Whole blood		1366	2	Geriatrics		European	28811542_age	cg13007871	chr6:30458519	6	30458519	HLA-E	South shore	-0.0116	0.001896	4.78e-10	-
Li S		28811542	2017-08-15	Age	EFO_0000246		Table S1	DNA methylation	Age	cell composition	M values	years	Illumina HumanMethylation450	Whole blood		1366	2	Geriatrics		European	28811542_age	cg27257955	chr6:31833827	6	31833827	SLC44A4	South shelf	-0.0103	0.001807	6.02e-09	-
Li S		28811542	2017-08-15	Age	EFO_0000246		Table S1	DNA methylation	Age	cell composition	M values	years	Illumina HumanMethylation450	Whole blood		1366	2	Geriatrics		European	28811542_age	cg26619624	chr7:96339434	7	96339434	SHFM1	South shore	-0.0158	0.003427	2.01e-06	-
Li S		28811542	2017-08-15	Age	EFO_0000246		Table S1	DNA methylation	Age	cell composition	M values	years	Illumina HumanMethylation450	Whole blood		1366	2	Geriatrics		European	28811542_age	cg07506510	chr11:2951911	11	2951911	PHLDA2	South shore	-0.0079	0.001643	7.66e-07	-
Li S		28811542	2017-08-15	Age	EFO_0000246		Table S1	DNA methylation	Age	cell composition	M values	years	Illumina HumanMethylation450	Whole blood		1366	2	Geriatrics		European	28811542_age	cg10323433	chr13:47471562	13	47471562	HTR2A	Open sea	-0.031	0.004032	7.44e-15	-
Li S		28811542	2017-08-15	Age	EFO_0000246		Table S1	DNA methylation	Age	cell composition	M values	years	Illumina HumanMethylation450	Whole blood		1366	2	Geriatrics		European	28811542_age	cg25682299	chr13:79177886	13	79177886	POU4F1	Island	0.01	0.00251	3.39e-05	-
Li S		28811542	2017-08-15	Age	EFO_0000246		Table S1	DNA methylation	Age	cell composition	M values	years	Illumina HumanMethylation450	Whole blood		1366	2	Geriatrics		European	28811542_age	cg06601581	chr16:85404654	16	85404654	-	North shelf	-0.00937	0.001757	4.8e-08	-
Li S		28811542	2017-08-15	Age	EFO_0000246		Table S1	DNA methylation	Age	cell composition	M values	years	Illumina HumanMethylation450	Whole blood		1366	2	Geriatrics		European	28811542_age	cg23583920	chr17:41923945	17	41923945	CD300LG	Open sea	-0.0153	0.003076	3.29e-07	-
Li S		28811542	2017-08-15	Age	EFO_0000246		Table S1	DNA methylation	Age	cell composition	M values	years	Illumina HumanMethylation450	Whole blood		1366	2	Geriatrics		European	28811542_age	cg21469505	chr18:47085749	18	47085749	-	North shore	-0.0278	0.002264	5.83e-35	-
Battram T	ARIES		2020-08-20	Cholesterol esters in IDL	EFO_0008589			DNA methylation	Cholesterol esters in IDL	Batch effects, cell composition (reference free), ancestry (genomic PCs)	Beta Values	mmol/l	Illumina HumanMethylation450	Whole blood		685	1	Adults	Females	European	Battram-T_cholesterol_esters_in_idl	cg03356778	chr11:120110544	11	120110544	POU2F3	Island	1.06	0.27	7.5e-05
Battram T	ARIES		2020-08-20	Cholesterol esters in small VLDL	EFO_0008589			DNA methylation	Cholesterol esters in small VLDL	Batch effects, cell composition (reference free), ancestry (genomic PCs)	Beta Values	mmol/l	Illumina HumanMethylation450	Whole blood		683	1	Adults	Females	European	Battram-T_cholesterol_esters_in_small_vldl	cg03356778	chr11:120110544	11	120110544	POU2F3	Island	3.1	0.71	1.8e-05
Battram T	ARIES		2020-08-20	Cholesterol esters in very small VLDL	EFO_0008589			DNA methylation	Cholesterol esters in very small VLDL	Batch effects, cell composition (reference free), ancestry (genomic PCs)	Beta Values	mmol/l	Illumina HumanMethylation450	Whole blood		683	1	Adults	Females	European	Battram-T_cholesterol_esters_in_very_small_vldl	cg03356778	chr11:120110544	11	120110544	POU2F3	Island	3.3	0.8	5.2e-05
Battram T	ARIES		2020-08-20	Cholesterol esters to total lipids ratio in large LDL	EFO_0008589			DNA methylation	Cholesterol esters to total lipids ratio in large LDL	Batch effects, cell composition (reference free), ancestry (genomic PCs)	Beta Values		Illumina HumanMethylation450	Whole blood		681	1	Adults	Females	European	Battram-T_cholesterol_esters_to_total_lipids_ratio_in_large_ldl	cg03356778	chr11:120110544	11	120110544	POU2F3	Island	0.048	0.0116	4e-05
Battram T	ARIES		2020-08-20	Cholesterol esters to total lipids ratio in medium LDL	EFO_0008589			DNA methylation	Cholesterol esters to total lipids ratio in medium LDL	Batch effects, cell composition (reference free), ancestry (genomic PCs)	Beta Values		Illumina HumanMethylation450	Whole blood		677	1	Adults	Females	European	Battram-T_cholesterol_esters_to_total_lipids_ratio_in_medium_ldl	cg03356778	chr11:120110544	11	120110544	POU2F3	Island	0.023	0.0058	7.4e-05
Battram T	ARIES		2020-08-20	Cholesterol esters to total lipids ratio in medium VLDL	EFO_0008589			DNA methylation	Cholesterol esters to total lipids ratio in medium VLDL	Batch effects, cell composition (reference free), ancestry (genomic PCs)	Beta Values		Illumina HumanMethylation450	Whole blood		679	1	Adults	Females	European	Battram-T_cholesterol_esters_to_total_lipids_ratio_in_medium_vldl	cg17937340	chr3:130299763	3	130299763	COL6A6	Open sea	-0.021	0.0051	6.9e-05
Battram T	ARIES		2020-08-20	Cholesterol esters to total lipids ratio in very large VLDL	EFO_0008589			DNA methylation	Cholesterol esters to total lipids ratio in very large VLDL	Batch effects, cell composition (reference free), ancestry (genomic PCs)	Beta Values		Illumina HumanMethylation450	Whole blood		605	1	Adults	Females	European	Battram-T_cholesterol_esters_to_total_lipids_ratio_in_very_large_vldl	cg05224498	chr7:2519874	7	2519874	-	Open sea	0.0211	0.0051	4.3e-05
Battram T	ARIES		2020-08-20	Creatinine	EFO_0004518			DNA methylation	Creatinine	Batch effects, cell composition (reference free), ancestry (genomic PCs)	Beta Values	mmol/l	Illumina HumanMethylation450	Whole blood		681	1	Adults	Females	European	Battram-T_creatinine	cg05787063	chr10:6740633	10	6740633	-	Open sea	-8.9	2.1	2.2e-05
Battram T	ARIES		2020-08-20	Free cholesterol in very small VLDL	EFO_0008591			DNA methylation	Free cholesterol in very small VLDL	Batch effects, cell composition (reference free), ancestry (genomic PCs)	Beta Values	mmol/l	Illumina HumanMethylation450	Whole blood		685	1	Adults	Females	European	Battram-T_free_cholesterol_in_very_small_vldl	cg03356778	chr11:120110544	11	120110544	POU2F3	Island	6.5	1.61	5.8e-05
Battram T	ARIES		2020-08-20	Free cholesterol to total lipids ratio in very small VLDL	EFO_0008591			DNA methylation	Free cholesterol to total lipids ratio in very small VLDL	Batch effects, cell composition (reference free), ancestry (genomic PCs)	Beta Values		Illumina HumanMethylation450	Whole blood		669	1	Adults	Females	European	Battram-T_free_cholesterol_to_total_lipids_ratio_in_very_small_vldl	cg06523224	chr15:83953883	15	83953883	BNC1	Island	-0.178	0.045	8.7e-05
Battram T	ARIES		2020-08-20	Total cholesterol in very small VLDL	EFO_0004574			DNA methylation	Total cholesterol in very small VLDL	Batch effects, cell composition (reference free), ancestry (genomic PCs)	Beta Values	mmol/l	Illumina HumanMethylation450	Whole blood		685	1	Adults	Females	European	Battram-T_total_cholesterol_in_very_small_vldl	cg03356778	chr11:120110544	11	120110544	POU2F3	Island	2.45	0.54	5.8e-06
Battram T	ARIES		2020-08-20	Total lipids in very small VLDL	EFO_0004529			DNA methylation	Total lipids in very small VLDL	Batch effects, cell composition (reference free), ancestry (genomic PCs)	Beta Values	mmol/l	Illumina HumanMethylation450	Whole blood		685	1	Adults	Females	European	Battram-T_total_lipids_in_very_small_vldl	cg03356778	chr11:120110544	11	120110544	POU2F3	Island	1.08	0.27	6.7e-05
Battram T	ARIES		2020-08-20	Triglycerides in large VLDL	EFO_0004530			DNA methylation	Triglycerides in large VLDL	Batch effects, cell composition (reference free), ancestry (genomic PCs)	Beta Values	mmol/l	Illumina HumanMethylation450	Whole blood		670	1	Adults	Females	European	Battram-T_triglycerides_in_large_vldl	cg27114120	chr20:5296302	20	5296302	PROKR2	Island	-1.67	0.42	9.7e-05
Battram T	ARIES		2020-08-20	Triglycerides to total lipids ratio in very small VLDL	EFO_0004530			DNA methylation	Triglycerides to total lipids ratio in very small VLDL	Batch effects, cell composition (reference free), ancestry (genomic PCs)	Beta Values		Illumina HumanMethylation450	Whole blood		680	1	Adults	Females	European	Battram-T_triglycerides_to_total_lipids_ratio_in_very_small_vldl	cg13807386	chr9:139098502	9	139098502	QSOX2	South shore	-0.013	0.0033	9.4e-05
Battram T	ARIES		2020-08-20	Triglycerides to total lipids ratio in very small VLDL	EFO_0004530			DNA methylation	Triglycerides to total lipids ratio in very small VLDL	Batch effects, cell composition (reference free), ancestry (genomic PCs)	Beta Values		Illumina HumanMethylation450	Whole blood		680	1	Adults	Females	European	Battram-T_triglycerides_to_total_lipids_ratio_in_very_small_vldl	cg06523224	chr15:83953883	15	83953883	BNC1	Island	0.034	0.0082	3.9e-05
Battram T	ARIES		2020-08-20	VLDL cholesterol	EFO_0008317	fasting		DNA methylation	VLDL cholesterol	Batch effects, cell composition (reference free), ancestry (genomic PCs)	Beta Values	mmol/l	Illumina HumanMethylation450	Whole blood		678	1	Adults	Females	European	Battram-T_vldl_cholesterol_fasting	cg27114120	chr20:5296302	20	5296302	PROKR2	Island	-0.75	0.189	8.6e-05
Battram T	ARIES		2020-08-20	Remnant cholesterol (non-HDL, non-LDL -cholesterol)	CHEBI_16113			DNA methylation	Remnant cholesterol (non-HDL, non-LDL -cholesterol)	Batch effects, cell composition (reference free), ancestry (genomic PCs)	Beta Values	mmol/l	Illumina HumanMethylation450	Whole blood		684	1	Adults	Females	European	Battram-T_remnant_cholesterol__non-hdl__non-ldl_-cholesterol_	cg03356778	chr11:120110544	11	120110544	POU2F3	Island	0.36	0.089	5.7e-05
Battram T	GEO	23177740	2020-09-15	Age	EFO_0000246	EWAS Catalog re-analysis of GEO data. GEO accession ID is GSE40279		DNA methylation	Age	Batch effects, cell composition (reference free)	Beta Values	Years	Illumina HumanMethylation450	Whole blood		656	1	Adults	Both	Unclear	23177740_Battram-T_age_ewas_catalog_re-analysis_of_geo_data__geo_accession_id_is_gse40279	cg00329615	chr3:118706648	3	118706648	IGSF11	Open sea	-0.0019	0.0002	1.1e-20
Battram T	GEO	23177740	2020-09-15	Age	EFO_0000246	EWAS Catalog re-analysis of GEO data. GEO accession ID is GSE40279		DNA methylation	Age	Batch effects, cell composition (reference free)	Beta Values	Years	Illumina HumanMethylation450	Whole blood		656	1	Adults	Both	Unclear	23177740_Battram-T_age_ewas_catalog_re-analysis_of_geo_data__geo_accession_id_is_gse40279	cg01671681	chr3:155421735	3	155421735	PLCH1	Open sea	-0.00088	0.00015	7e-09
Battram T	GEO	23177740	2020-09-15	Age	EFO_0000246	EWAS Catalog re-analysis of GEO data. GEO accession ID is GSE40279		DNA methylation	Age	Batch effects, cell composition (reference free)	Beta Values	Years	Illumina HumanMethylation450	Whole blood		656	1	Adults	Both	Unclear	23177740_Battram-T_age_ewas_catalog_re-analysis_of_geo_data__geo_accession_id_is_gse40279	cg01781446	chr17:7383488	17	7383488	AMAC1L3;ZBTB4	South shore	-0.00072	0.00015	2.3e-06
Battram T	GEO	23177740	2020-09-15	Age	EFO_0000246	EWAS Catalog re-analysis of GEO data. GEO accession ID is GSE40279		DNA methylation	Age	Batch effects, cell composition (reference free)	Beta Values	Years	Illumina HumanMethylation450	Whole blood		656	1	Adults	Both	Unclear	23177740_Battram-T_age_ewas_catalog_re-analysis_of_geo_data__geo_accession_id_is_gse40279	cg05042708	chr10:105212813	10	105212813	CALHM2	South shore	-0.00086	0.00011	3.2e-15
Battram T	GEO	23177740	2020-09-15	Age	EFO_0000246	EWAS Catalog re-analysis of GEO data. GEO accession ID is GSE40279		DNA methylation	Age	Batch effects, cell composition (reference free)	Beta Values	Years	Illumina HumanMethylation450	Whole blood		656	1	Adults	Both	Unclear	23177740_Battram-T_age_ewas_catalog_re-analysis_of_geo_data__geo_accession_id_is_gse40279	cg05086282	chr14:102228853	14	102228853	PPP2R5C	Island	-0.00035	4e-05	3.2e-17
Battram T	GEO	23177740	2020-09-15	Age	EFO_0000246	EWAS Catalog re-analysis of GEO data. GEO accession ID is GSE40279		DNA methylation	Age	Batch effects, cell composition (reference free)	Beta Values	Years	Illumina HumanMethylation450	Whole blood		656	1	Adults	Both	Unclear	23177740_Battram-T_age_ewas_catalog_re-analysis_of_geo_data__geo_accession_id_is_gse40279	cg05358170	chr6:29692399	6	29692399	HLA-F	South shore	-0.00053	0.0001	4.3e-07
Battram T	GEO	23177740	2020-09-15	Age	EFO_0000246	EWAS Catalog re-analysis of GEO data. GEO accession ID is GSE40279		DNA methylation	Age	Batch effects, cell composition (reference free)	Beta Values	Years	Illumina HumanMethylation450	Whole blood		656	1	Adults	Both	Unclear	23177740_Battram-T_age_ewas_catalog_re-analysis_of_geo_data__geo_accession_id_is_gse40279	cg05673079	chr10:110084660	10	110084660	-	Open sea	0.00047	0.00011	2.6e-05
Battram T	GEO	23177740	2020-09-15	Age	EFO_0000246	EWAS Catalog re-analysis of GEO data. GEO accession ID is GSE40279		DNA methylation	Age	Batch effects, cell composition (reference free)	Beta Values	Years	Illumina HumanMethylation450	Whole blood		656	1	Adults	Both	Unclear	23177740_Battram-T_age_ewas_catalog_re-analysis_of_geo_data__geo_accession_id_is_gse40279	cg06437747	chr1:2890836	1	2890836	-	South shelf	-0.00089	0.00012	3.2e-13
Battram T	GEO	23177740	2020-09-15	Age	EFO_0000246	EWAS Catalog re-analysis of GEO data. GEO accession ID is GSE40279		DNA methylation	Age	Batch effects, cell composition (reference free)	Beta Values	Years	Illumina HumanMethylation450	Whole blood		656	1	Adults	Both	Unclear	23177740_Battram-T_age_ewas_catalog_re-analysis_of_geo_data__geo_accession_id_is_gse40279	cg06601581	chr16:85404654	16	85404654	-	North shelf	-0.0011	0.00017	3.9e-10
Battram T	GEO	23177740	2020-09-15	Age	EFO_0000246	EWAS Catalog re-analysis of GEO data. GEO accession ID is GSE40279		DNA methylation	Age	Batch effects, cell composition (reference free)	Beta Values	Years	Illumina HumanMethylation450	Whole blood		656	1	Adults	Both	Unclear	23177740_Battram-T_age_ewas_catalog_re-analysis_of_geo_data__geo_accession_id_is_gse40279	cg06861115	chr15:68152850	15	68152850	-	North shelf	0.00033	7e-05	3.1e-06
Battram T	GEO	23177740	2020-09-15	Age	EFO_0000246	EWAS Catalog re-analysis of GEO data. GEO accession ID is GSE40279		DNA methylation	Age	Batch effects, cell composition (reference free)	Beta Values	Years	Illumina HumanMethylation450	Whole blood		656	1	Adults	Both	Unclear	23177740_Battram-T_age_ewas_catalog_re-analysis_of_geo_data__geo_accession_id_is_gse40279	cg09063663	chr1:16484811	1	16484811	-	South shelf	-0.00028	6.8e-05	3.9e-05
Battram T	GEO	23177740	2020-09-15	Age	EFO_0000246	EWAS Catalog re-analysis of GEO data. GEO accession ID is GSE40279		DNA methylation	Age	Batch effects, cell composition (reference free)	Beta Values	Years	Illumina HumanMethylation450	Whole blood		656	1	Adults	Both	Unclear	23177740_Battram-T_age_ewas_catalog_re-analysis_of_geo_data__geo_accession_id_is_gse40279	cg09257526	chr1:154379696	1	154379696	IL6R	South shore	-0.00048	7.5e-05	3e-10
Battram T	GEO	23177740	2020-09-15	Age	EFO_0000246	EWAS Catalog re-analysis of GEO data. GEO accession ID is GSE40279		DNA methylation	Age	Batch effects, cell composition (reference free)	Beta Values	Years	Illumina HumanMethylation450	Whole blood		656	1	Adults	Both	Unclear	23177740_Battram-T_age_ewas_catalog_re-analysis_of_geo_data__geo_accession_id_is_gse40279	cg09879253	chr17:45935359	17	45935359	-	Open sea	0.00051	0.0001	8.4e-07
Battram T	GEO	23177740	2020-09-15	Age	EFO_0000246	EWAS Catalog re-analysis of GEO data. GEO accession ID is GSE40279		DNA methylation	Age	Batch effects, cell composition (reference free)	Beta Values	Years	Illumina HumanMethylation450	Whole blood		656	1	Adults	Both	Unclear	23177740_Battram-T_age_ewas_catalog_re-analysis_of_geo_data__geo_accession_id_is_gse40279	cg10323433	chr13:47471562	13	47471562	HTR2A	Open sea	-0.0011	0.00027	3.3e-05
Battram T	GEO	23177740	2020-09-15	Age	EFO_0000246	EWAS Catalog re-analysis of GEO data. GEO accession ID is GSE40279		DNA methylation	Age	Batch effects, cell composition (reference free)	Beta Values	Years	Illumina HumanMethylation450	Whole blood		656	1	Adults	Both	Unclear	23177740_Battram-T_age_ewas_catalog_re-analysis_of_geo_data__geo_accession_id_is_gse40279	cg11269599	chr19:52391304	19	52391304	ZNF577	Island	0.0011	0.00022	3.3e-06
Battram T	GEO	23177740	2020-09-15	Age	EFO_0000246	EWAS Catalog re-analysis of GEO data. GEO accession ID is GSE40279		DNA methylation	Age	Batch effects, cell composition (reference free)	Beta Values	Years	Illumina HumanMethylation450	Whole blood		656	1	Adults	Both	Unclear	23177740_Battram-T_age_ewas_catalog_re-analysis_of_geo_data__geo_accession_id_is_gse40279	cg11419575	chr2:153057378	2	153057378	-	Open sea	0.00031	7.2e-05	1.6e-05
Battram T	GEO	23177740	2020-09-15	Age	EFO_0000246	EWAS Catalog re-analysis of GEO data. GEO accession ID is GSE40279		DNA methylation	Age	Batch effects, cell composition (reference free)	Beta Values	Years	Illumina HumanMethylation450	Whole blood		656	1	Adults	Both	Unclear	23177740_Battram-T_age_ewas_catalog_re-analysis_of_geo_data__geo_accession_id_is_gse40279	cg13553455	chr10:105846002	10	105846002	COL17A1	Open sea	0.00059	0.00011	8.1e-08
Battram T	GEO	23177740	2020-09-15	Age	EFO_0000246	EWAS Catalog re-analysis of GEO data. GEO accession ID is GSE40279		DNA methylation	Age	Batch effects, cell composition (reference free)	Beta Values	Years	Illumina HumanMethylation450	Whole blood		656	1	Adults	Both	Unclear	23177740_Battram-T_age_ewas_catalog_re-analysis_of_geo_data__geo_accession_id_is_gse40279	cg15377283	chr8:55371369	8	55371369	SOX17	Island	0.00059	9.5e-05	6.5e-10
Battram T	GEO	23177740	2020-09-15	Age	EFO_0000246	EWAS Catalog re-analysis of GEO data. GEO accession ID is GSE40279		DNA methylation	Age	Batch effects, cell composition (reference free)	Beta Values	Years	Illumina HumanMethylation450	Whole blood		656	1	Adults	Both	Unclear	23177740_Battram-T_age_ewas_catalog_re-analysis_of_geo_data__geo_accession_id_is_gse40279	cg15518883	chr9:35650561	9	35650561	SIT1	South shelf	0.00032	7.9e-05	5.5e-05
Battram T	GEO	23177740	2020-09-15	Age	EFO_0000246	EWAS Catalog re-analysis of GEO data. GEO accession ID is GSE40279		DNA methylation	Age	Batch effects, cell composition (reference free)	Beta Values	Years	Illumina HumanMethylation450	Whole blood		656	1	Adults	Both	Unclear	23177740_Battram-T_age_ewas_catalog_re-analysis_of_geo_data__geo_accession_id_is_gse40279	cg15945287	chr17:53809462	17	53809462	TMEM100	Open sea	-0.00083	0.00018	5e-06
Battram T	GEO	23177740	2020-09-15	Age	EFO_0000246	EWAS Catalog re-analysis of GEO data. GEO accession ID is GSE40279		DNA methylation	Age	Batch effects, cell composition (reference free)	Beta Values	Years	Illumina HumanMethylation450	Whole blood		656	1	Adults	Both	Unclear	23177740_Battram-T_age_ewas_catalog_re-analysis_of_geo_data__geo_accession_id_is_gse40279	cg17429236	chr7:150694028	7	150694028	NOS3	Open sea	0.00071	0.00011	1.6e-10
Battram T	GEO	23177740	2020-09-15	Age	EFO_0000246	EWAS Catalog re-analysis of GEO data. GEO accession ID is GSE40279		DNA methylation	Age	Batch effects, cell composition (reference free)	Beta Values	Years	Illumina HumanMethylation450	Whole blood		656	1	Adults	Both	Unclear	23177740_Battram-T_age_ewas_catalog_re-analysis_of_geo_data__geo_accession_id_is_gse40279	cg19065831	chr4:48485289	4	48485289	SLC10A4	North shore	0.0003	7.1e-05	3.2e-05
Battram T	GEO	23177740	2020-09-15	Age	EFO_0000246	EWAS Catalog re-analysis of GEO data. GEO accession ID is GSE40279		DNA methylation	Age	Batch effects, cell composition (reference free)	Beta Values	Years	Illumina HumanMethylation450	Whole blood		656	1	Adults	Both	Unclear	23177740_Battram-T_age_ewas_catalog_re-analysis_of_geo_data__geo_accession_id_is_gse40279	cg19439071	chr17:74557625	17	74557625	SNORD1A	South shelf	0.00055	9.3e-05	4e-09
Battram T	GEO	23177740	2020-09-15	Age	EFO_0000246	EWAS Catalog re-analysis of GEO data. GEO accession ID is GSE40279		DNA methylation	Age	Batch effects, cell composition (reference free)	Beta Values	Years	Illumina HumanMethylation450	Whole blood		656	1	Adults	Both	Unclear	23177740_Battram-T_age_ewas_catalog_re-analysis_of_geo_data__geo_accession_id_is_gse40279	cg19925780	chr1:101509557	1	101509557	-	Open sea	-0.00081	0.00016	5.2e-07
Battram T	GEO	23177740	2020-09-15	Age	EFO_0000246	EWAS Catalog re-analysis of GEO data. GEO accession ID is GSE40279		DNA methylation	Age	Batch effects, cell composition (reference free)	Beta Values	Years	Illumina HumanMethylation450	Whole blood		656	1	Adults	Both	Unclear	23177740_Battram-T_age_ewas_catalog_re-analysis_of_geo_data__geo_accession_id_is_gse40279	cg21469505	chr18:47085749	18	47085749	-	North shore	-0.0012	0.00014	4.2e-16
Battram T	GEO	23177740	2020-09-15	Age	EFO_0000246	EWAS Catalog re-analysis of GEO data. GEO accession ID is GSE40279		DNA methylation	Age	Batch effects, cell composition (reference free)	Beta Values	Years	Illumina HumanMethylation450	Whole blood		656	1	Adults	Both	Unclear	23177740_Battram-T_age_ewas_catalog_re-analysis_of_geo_data__geo_accession_id_is_gse40279	cg21469707	chr13:114815139	13	114815139	RASA3	South shore	-0.0004	6.5e-05	1.3e-09
Battram T	GEO	23177740	2020-09-15	Age	EFO_0000246	EWAS Catalog re-analysis of GEO data. GEO accession ID is GSE40279		DNA methylation	Age	Batch effects, cell composition (reference free)	Beta Values	Years	Illumina HumanMethylation450	Whole blood		656	1	Adults	Both	Unclear	23177740_Battram-T_age_ewas_catalog_re-analysis_of_geo_data__geo_accession_id_is_gse40279	cg21586223	chr13:49227121	13	49227121	-	Open sea	-0.0005	0.00011	3.1e-06
Battram T	GEO	23177740	2020-09-15	Age	EFO_0000246	EWAS Catalog re-analysis of GEO data. GEO accession ID is GSE40279		DNA methylation	Age	Batch effects, cell composition (reference free)	Beta Values	Years	Illumina HumanMethylation450	Whole blood		656	1	Adults	Both	Unclear	23177740_Battram-T_age_ewas_catalog_re-analysis_of_geo_data__geo_accession_id_is_gse40279	cg23261343	chr6:45413792	6	45413792	RUNX2	Open sea	0.00056	0.00012	6.7e-06
Battram T	GEO	23177740	2020-09-15	Age	EFO_0000246	EWAS Catalog re-analysis of GEO data. GEO accession ID is GSE40279		DNA methylation	Age	Batch effects, cell composition (reference free)	Beta Values	Years	Illumina HumanMethylation450	Whole blood		656	1	Adults	Both	Unclear	23177740_Battram-T_age_ewas_catalog_re-analysis_of_geo_data__geo_accession_id_is_gse40279	cg23664926	chr11:44642868	11	44642868	-	Open sea	0.0014	0.00029	2.6e-06
Battram T	GEO	23177740	2020-09-15	Age	EFO_0000246	EWAS Catalog re-analysis of GEO data. GEO accession ID is GSE40279		DNA methylation	Age	Batch effects, cell composition (reference free)	Beta Values	Years	Illumina HumanMethylation450	Whole blood		656	1	Adults	Both	Unclear	23177740_Battram-T_age_ewas_catalog_re-analysis_of_geo_data__geo_accession_id_is_gse40279	cg25139649	chr1:2165579	1	2165579	SKI	Open sea	-0.0011	0.00011	3.2e-21
Battram T	GEO	23177740	2020-09-15	Age	EFO_0000246	EWAS Catalog re-analysis of GEO data. GEO accession ID is GSE40279		DNA methylation	Age	Batch effects, cell composition (reference free)	Beta Values	Years	Illumina HumanMethylation450	Whole blood		656	1	Adults	Both	Unclear	23177740_Battram-T_age_ewas_catalog_re-analysis_of_geo_data__geo_accession_id_is_gse40279	cg25549459	chr2:105471252	2	105471252	POU3F3	Island	0.00046	7.8e-05	8.3e-09
Battram T	GEO	23177740	2020-09-15	Age	EFO_0000246	EWAS Catalog re-analysis of GEO data. GEO accession ID is GSE40279		DNA methylation	Age	Batch effects, cell composition (reference free)	Beta Values	Years	Illumina HumanMethylation450	Whole blood		656	1	Adults	Both	Unclear	23177740_Battram-T_age_ewas_catalog_re-analysis_of_geo_data__geo_accession_id_is_gse40279	cg25683268	chr17:53809564	17	53809564	TMEM100	Open sea	-0.00095	0.00017	4.3e-08
Battram T	GEO	23177740	2020-09-15	Age	EFO_0000246	EWAS Catalog re-analysis of GEO data. GEO accession ID is GSE40279		DNA methylation	Age	Batch effects, cell composition (reference free)	Beta Values	Years	Illumina HumanMethylation450	Whole blood		656	1	Adults	Both	Unclear	23177740_Battram-T_age_ewas_catalog_re-analysis_of_geo_data__geo_accession_id_is_gse40279	cg25744957	chr4:7106195	4	7106195	FLJ36777	Open sea	-0.00078	8.6e-05	1.4e-18
Battram T	GEO	23177740	2020-09-15	Age	EFO_0000246	EWAS Catalog re-analysis of GEO data. GEO accession ID is GSE40279		DNA methylation	Age	Batch effects, cell composition (reference free)	Beta Values	Years	Illumina HumanMethylation450	Whole blood		656	1	Adults	Both	Unclear	23177740_Battram-T_age_ewas_catalog_re-analysis_of_geo_data__geo_accession_id_is_gse40279	cg26066361	chr12:10282621	12	10282621	CLEC7A	Open sea	0.00066	0.00016	4.9e-05
Battram T	GEO	25888029	2020-09-15	Age	EFO_0000246	EWAS Catalog re-analysis of GEO data. GEO accession ID is GSE58888. Compared nonagenarians to adults aged 19-30		DNA methylation	Age	Batch effects, cell composition (reference free)	Beta Values		Illumina HumanMethylation450	Whole blood		143	1	Geriatrics	Both	European	25888029_Battram-T_age_ewas_catalog_re-analysis_of_geo_data__geo_accession_id_is_gse58888__compared_nonagenarians_to_adults_aged_19-30	cg00329615	chr3:118706648	3	118706648	IGSF11	Open sea	0.172	0.0345	2.1e-06
Albao D.		31691802	2019-12-15	Type II diabetes mellitus	EFO_0001360	Linear regression	Table 3	DNA methylation	Type II diabetes mellitus	Age, sex	M Values		Illumina HumanMethylationEPIC	Whole Blood		365	2	Adults	Both	South Asian	31691802_Albao-D._type_ii_diabetes_mellitus_linear_regression	cg23664926	chr11:44642868	11	44642868	-	Open sea			1.2e-05	Type 2 diabetes, p-value
Tajuddin SM	HANDLS	31426852	2019-08-19	Age	EFO_0001799	In African American individuals	Table 2, Table S1	DNA methylation	Age	Sex, ancestry (other), socioeconomic position, cell composition (reference based)	Beta Values	years	Illumina HumanMethylationEPIC	Whole Blood	Not all sites reported	237	1	Adults	Both	African	31426852_Tajuddin-SM_age_in_african_american_individuals	cg21469505	chr18:47085749	18	47085749	-	North shore	-0.015	0.0021	9.6e-13
Tajuddin SM	HANDLS	31426852	2019-08-19	Age	EFO_0001799	In African American individuals	Table 2, Table S1	DNA methylation	Age	Sex, ancestry (other), socioeconomic position, cell composition (reference based)	Beta Values	years	Illumina HumanMethylationEPIC	Whole Blood	Not all sites reported	237	1	Adults	Both	African	31426852_Tajuddin-SM_age_in_african_american_individuals	cg25549459	chr2:105471252	2	105471252	POU3F3	Island	0.016	0.0028	5.1e-09
Tajuddin SM	HANDLS	31426852	2019-08-19	Age	EFO_0001799	In African American individuals	Table 2, Table S1	DNA methylation	Age	Sex, ancestry (other), socioeconomic position, cell composition (reference based)	Beta Values	years	Illumina HumanMethylationEPIC	Whole Blood	Not all sites reported	237	1	Adults	Both	African	31426852_Tajuddin-SM_age_in_african_american_individuals	cg00329615	chr3:118706648	3	118706648	IGSF11	Open sea	-0.014	0.0025	1.4e-08
Tajuddin SM	HANDLS	31426852	2019-08-19	Age	EFO_0001799	In African American individuals	Table 2, Table S1	DNA methylation	Age	Sex, ancestry (other), socioeconomic position, cell composition (reference based)	Beta Values	years	Illumina HumanMethylationEPIC	Whole Blood	Not all sites reported	237	1	Adults	Both	African	31426852_Tajuddin-SM_age_in_african_american_individuals	cg25682299	chr13:79177886	13	79177886	POU4F1	Island	0.016	0.0029	1.9e-08
Tajuddin SM	HANDLS	31426852	2019-08-19	Age	EFO_0001799	In white individuals	Table 2, Table S1	DNA methylation	Age	Sex, ancestry (other), socioeconomic position, cell composition (reference based)	Beta Values	years	Illumina HumanMethylationEPIC	Whole Blood	Not all sites reported	233	1	Adults	Both	European	31426852_Tajuddin-SM_age_in_white_individuals	cg21469505	chr18:47085749	18	47085749	-	North shore	-0.016	0.0025	7.5e-10
Chu A.	Atherosclerosis Risk in Communities, FHS	29097680	2017-11-03	Chronic kidney disease	EFO_0003884	Meta-analysis of incident CKD EWAS	Supplementary Data 15	DNA methylation	Chronic kidney disease	Age, sex, batch effects, ancestry (other), prevalent diabetes, hypertension	Beta Values		Illumina HumanMethylation450	Whole Blood		4859	2	Adults	Both	African, European	29097680_Chu-A._chronic_kidney_disease_meta-analysis_of_incident_ckd_ewas	cg26296574	chr19:41931753	19	41931753	B3GNT8	Open sea	0.34	0.074	4.6e-06
Liu J	Rotterdam Study III-1, Rotterdam Study II-3 and Rotterdam Study III-2, Netherlands Twin Register, UK adult Twin registry	31197173	2013-06-19	fasting glucose	EFO_0004465	Base	Supplementary Data 1	DNA methylation	fasting glucose	Age, sex, smoking, cell composition (reference based), batch effects	Beta Values	mmol/L	Illumina HumanMethylation450	whole blood		4808	4	Adults	Both	European	31197173_Liu-J_fasting_glucose_base	cg21469707	chr13:114815139	13	114815139	RASA3	South shore	-1.79	0.39	6e-06	4801
Liu J	Rotterdam Study III-1, Rotterdam Study II-3 and Rotterdam Study III-2, Netherlands Twin Register, UK adult Twin registry	31197173	2013-06-19	fasting glucose	EFO_0004465	Base	Supplementary Data 1	DNA methylation	fasting glucose	Age, sex, smoking, cell composition (reference based), batch effects	Beta Values	mmol/L	Illumina HumanMethylation450	whole blood		4808	4	Adults	Both	European	31197173_Liu-J_fasting_glucose_base	cg08198193	chr5:81146787	5	81146787	-	Open sea	0.93	0.24	8.1e-05	4806
Liu J	Rotterdam Study III-1, Rotterdam Study II-3 and Rotterdam Study III-2, Netherlands Twin Register, UK adult Twin registry	31197173	2013-06-19	fasting glucose	EFO_0004465	Base	Supplementary Data 1	DNA methylation	fasting glucose	Age, sex, smoking, cell composition (reference based), batch effects	Beta Values	mmol/L	Illumina HumanMethylation450	whole blood		4808	4	Adults	Both	European	31197173_Liu-J_fasting_glucose_base	cg06586496	chr18:21715307	18	21715307	TTC39C	North shelf	-1.76	0.45	9.7e-05	4808
Liu J	Rotterdam Study III-1, Rotterdam Study II-3 and Rotterdam Study III-2, Netherlands Twin Register, UK adult Twin registry	31197173	2013-06-19	fasting glucose	EFO_0004465	Base plus BMI	Supplementary Data 1	DNA methylation	fasting glucose	Age, sex, smoking, cell composition (reference based), batch effects, body mass index	Beta Values	mmol/L	Illumina HumanMethylation450	whole blood		4808	4	Adults	Both	European	31197173_Liu-J_fasting_glucose_base_plus_bmi	cg21469707	chr13:114815139	13	114815139	RASA3	South shore	-1.76	0.38	3.1e-06	4801
Liu J	Rotterdam Study III-1, Rotterdam Study II-3 and Rotterdam Study III-2, Netherlands Twin Register, UK adult Twin registry	31197173	2013-06-19	fasting glucose	EFO_0004465	Base plus BMI	Supplementary Data 1	DNA methylation	fasting glucose	Age, sex, smoking, cell composition (reference based), batch effects, body mass index	Beta Values	mmol/L	Illumina HumanMethylation450	whole blood		4808	4	Adults	Both	European	31197173_Liu-J_fasting_glucose_base_plus_bmi	cg06586496	chr18:21715307	18	21715307	TTC39C	North shelf	-1.96	0.44	9.7e-06	4808
Liu J	Rotterdam Study III-1, Rotterdam Study II-3 and Rotterdam Study III-2, Netherlands Twin Register, UK adult Twin registry	31197173	2013-06-19	fasting insulin	EFO_0004466	Base	Supplementary Data 1	DNA methylation	fasting insulin	Age, sex, smoking, cell composition (reference based), batch effects	Beta Values	log pmol/L	Illumina HumanMethylation450	whole blood		4808	4	Adults	Both	European	31197173_Liu-J_fasting_insulin_base	cg07654588	chr3:17782211	3	17782211	TBC1D5	North shore	1.2	0.27	1.4e-05	4738
Liu J	Rotterdam Study III-1, Rotterdam Study II-3 and Rotterdam Study III-2, Netherlands Twin Register, UK adult Twin registry	31197173	2013-06-19	fasting insulin	EFO_0004466	Base	Supplementary Data 1	DNA methylation	fasting insulin	Age, sex, smoking, cell composition (reference based), batch effects	Beta Values	log pmol/L	Illumina HumanMethylation450	whole blood		4808	4	Adults	Both	European	31197173_Liu-J_fasting_insulin_base	cg25939371	chr15:72598286	15	72598286	BRUNOL6	Open sea	-1.29	0.3	2e-05	4736
Liu J	Rotterdam Study III-1, Rotterdam Study II-3 and Rotterdam Study III-2, Netherlands Twin Register, UK adult Twin registry	31197173	2013-06-19	fasting insulin	EFO_0004466	Base	Supplementary Data 1	DNA methylation	fasting insulin	Age, sex, smoking, cell composition (reference based), batch effects	Beta Values	log pmol/L	Illumina HumanMethylation450	whole blood		4808	4	Adults	Both	European	31197173_Liu-J_fasting_insulin_base	cg09063663	chr1:16484811	1	16484811	-	South shelf	1.64	0.39	2.4e-05	4738
Liu J	Rotterdam Study III-1, Rotterdam Study II-3 and Rotterdam Study III-2, Netherlands Twin Register, UK adult Twin registry	31197173	2013-06-19	fasting insulin	EFO_0004466	Base	Supplementary Data 1	DNA methylation	fasting insulin	Age, sex, smoking, cell composition (reference based), batch effects	Beta Values	log pmol/L	Illumina HumanMethylation450	whole blood		4808	4	Adults	Both	European	31197173_Liu-J_fasting_insulin_base	cg00079023	chr5:139492535	5	139492535	PURA	North shore	1.07	0.26	4.9e-05	4740
Sun D	Bogalusa Heart Study	31510868	2019-09-12	body mass index	EFO_0004340	Discovery in Africans	Online Table II	DNA methylation	body mass index	age, sex, smoking, cell composition (reference based), batch effects	Beta Values	kg/m2	Illumina HumanMethylation450	Whole blood		490	1	Adults	Both	African	31510868_Sun-D_body_mass_index_discovery_in_africans	cg01671681	chr3:155421735	3	155421735	PLCH1	Open sea	-0.00094		1.9e-06
Sun D	BHS, GSHS, BHS follow up	31510868	2019-09-12	body mass index	EFO_0004340	meta-analysis in Africans	Online Table IV	DNA methylation	body mass index	age, sex, smoking, cell composition (reference based), batch effects	Beta Values	kg/m2	Illumina HumanMethylation450	Whole blood		919	3	Adults	Both	African	31510868_Sun-D_body_mass_index_meta-analysis_in_africans	cg01671681	chr3:155421735	3	155421735	PLCH1	Open sea			1.5e-12
Sun D	BHS, GSHS, BHS follow up	31510868	2019-09-12	body mass index	EFO_0004340	meta-analysis in Europeans	Online Table III	DNA methylation	body mass index	age, sex, smoking, cell composition (reference based), batch effects	Beta Values	kg/m2	Illumina HumanMethylation450	Whole blood		1686	3	Adults	Both	European	31510868_Sun-D_body_mass_index_meta-analysis_in_europeans	cg13518625	chr8:29522838	8	29522838	-	Open sea			2e-07
Sun D	Bogalusa Heart Study	31510868	2019-09-12	body mass index	EFO_0004340	Discovery in Europeans	Online Table I	DNA methylation	body mass index	age, sex, smoking, cell composition (reference based), batch effects	Beta Values	kg/m2	Illumina HumanMethylation450	Whole blood		995	1	Adults	Both	European	31510868_Sun-D_body_mass_index_discovery_in_europeans	cg01671681	chr3:155421735	3	155421735	PLCH1	Open sea	-0.00086		4.1e-08
Sun D	Bogalusa Heart Study	31510868	2019-09-12	body mass index	EFO_0004340	Discovery in Europeans	Online Table I	DNA methylation	body mass index	age, sex, smoking, cell composition (reference based), batch effects	Beta Values	kg/m2	Illumina HumanMethylation450	Whole blood		995	1	Adults	Both	European	31510868_Sun-D_body_mass_index_discovery_in_europeans	cg13518625	chr8:29522838	8	29522838	-	Open sea	-0.00064		9.1e-05
Sun D	Bogalusa Heart Study	31510868	2019-09-12	body mass index	EFO_0004340	Discovery in Europeans	Online Table I	DNA methylation	body mass index	age, sex, smoking, cell composition (reference based), batch effects	Beta Values	kg/m2	Illumina HumanMethylation450	Whole blood		995	1	Adults	Both	European	31510868_Sun-D_body_mass_index_discovery_in_europeans	cg02189597	chr15:60881071	15	60881071	RORA	North shelf	-0.0004		8.3e-05
Wang Y	SATSA, Prospective Investigation of the Vasculature in Uppsala Seniors, LBC	30264654	2018-05-08	Aging	GO_0007568		Supplementary File 1	DNA methylation	Aging	sex, smoking, cell composition (reference based) , batch effects	M Values		Illumina HumanMethylation450	Whole blood		1011	1	Geriatrics	Both	European	30264654_Wang-Y_aging	cg06601581	chr16:85404654	16	85404654	-	North shelf	-0.0111		8.9e-12
Wang Y	SATSA, Prospective Investigation of the Vasculature in Uppsala Seniors, LBC	30264654	2018-05-08	Aging	GO_0007568		Supplementary File 1	DNA methylation	Aging	sex, smoking, cell composition (reference based) , batch effects	M Values		Illumina HumanMethylation450	Whole blood		1011	1	Geriatrics	Both	European	30264654_Wang-Y_aging	cg09063663	chr1:16484811	1	16484811	-	South shelf	-0.0056		4e-11
Wang Y	SATSA, Prospective Investigation of the Vasculature in Uppsala Seniors, LBC	30264654	2018-05-08	Aging	GO_0007568		Supplementary File 1	DNA methylation	Aging	sex, smoking, cell composition (reference based) , batch effects	M Values		Illumina HumanMethylation450	Whole blood		1011	1	Geriatrics	Both	European	30264654_Wang-Y_aging	cg25744957	chr4:7106195	4	7106195	FLJ36777	Open sea	-0.006		2.1e-08
Wang Y	SATSA, Prospective Investigation of the Vasculature in Uppsala Seniors, LBC	30264654	2018-05-08	Aging	GO_0007568		Supplementary File 1	DNA methylation	Aging	sex, smoking, cell composition (reference based) , batch effects	M Values		Illumina HumanMethylation450	Whole blood		1011	1	Geriatrics	Both	European	30264654_Wang-Y_aging	cg21469505	chr18:47085749	18	47085749	-	North shore	-0.0106		4e-08
Geurts YM	MCCS	29278407	2017-10-16	BMI	EFO_0004340	Discovery	Table S2 and S5	DNA methylation	BMI	Age, sex, smoking, cell composition (reference based), ancestry (other)	Beta Values	kg/m2	Illumina HumanMethylation450	Whole blood		5361	1	Adults	Both	Other	29278407_Geurts-YM_bmi_discovery	cg14761417	chr7:130636860	7	130636860	FLJ43663	Open sea	-0.223		5.7e-09
Geurts YM	MCCS	29278407	2017-10-16	BMI	EFO_0004340	Discovery	Table S2 and S5	DNA methylation	BMI	Age, sex, smoking, cell composition (reference based), ancestry (other)	Beta Values	kg/m2	Illumina HumanMethylation450	Whole blood		5361	1	Adults	Both	Other	29278407_Geurts-YM_bmi_discovery	cg00239353	chr16:3115133	16	3115133	IL32	Open sea	-0.246		7.2e-08
Geurts YM	MCCS	29278407	2017-10-16	BMI	EFO_0004340	Discovery	Table S2 and S5	DNA methylation	BMI	Age, sex, smoking, cell composition (reference based), ancestry (other)	Beta Values	kg/m2	Illumina HumanMethylation450	Whole blood		5361	1	Adults	Both	Other	29278407_Geurts-YM_bmi_discovery	cg03747456	chr12:52586127	12	52586127	KRT80	Open sea	-0.147		1e-06
Mulder RH	ALSPAC,Generation R	33450751	2021-01-25	age	EFO_0000246	Model 1 with age as a fixed effect	http://epidelta.mrcieu.ac.uk/	DNA methylation	age	sex,gestational age,cohort,cell composition (reference based),batch effects	Beta Values	years	Illumina HumanMethylation450	Whole blood		2338	2	Children	Both	European	33450751_Mulder-RH_age_model_1_with_age_as_a_fixed_effect	cg00079023	chr5:139492535	5	139492535	PURA	North shore	0.008	0.00022	0
Mulder RH	ALSPAC,Generation R	33450751	2021-01-25	age	EFO_0000246	Model 1 with age as a fixed effect	http://epidelta.mrcieu.ac.uk/	DNA methylation	age	sex,gestational age,cohort,cell composition (reference based),batch effects	Beta Values	years	Illumina HumanMethylation450	Whole blood		2338	2	Children	Both	European	33450751_Mulder-RH_age_model_1_with_age_as_a_fixed_effect	cg00169167	chr19:6531539	19	6531539	TNFSF9	Island	0.0012	0.00022	2.8e-08
Mulder RH	ALSPAC,Generation R	33450751	2021-01-25	age	EFO_0000246	Model 1 with age as a fixed effect	http://epidelta.mrcieu.ac.uk/	DNA methylation	age	sex,gestational age,cohort,cell composition (reference based),batch effects	Beta Values	years	Illumina HumanMethylation450	Whole blood		2338	2	Children	Both	European	33450751_Mulder-RH_age_model_1_with_age_as_a_fixed_effect	cg00176496	chr17:6376716	17	6376716	PITPNM3	Open sea	-0.0013	0.00014	0
Mulder RH	ALSPAC,Generation R	33450751	2021-01-25	age	EFO_0000246	Model 1 with age as a fixed effect	http://epidelta.mrcieu.ac.uk/	DNA methylation	age	sex,gestational age,cohort,cell composition (reference based),batch effects	Beta Values	years	Illumina HumanMethylation450	Whole blood		2338	2	Children	Both	European	33450751_Mulder-RH_age_model_1_with_age_as_a_fixed_effect	cg00239353	chr16:3115133	16	3115133	IL32	Open sea	-0.0057	0.00017	0
Mulder RH	ALSPAC,Generation R	33450751	2021-01-25	age	EFO_0000246	Model 1 with age as a fixed effect	http://epidelta.mrcieu.ac.uk/	DNA methylation	age	sex,gestational age,cohort,cell composition (reference based),batch effects	Beta Values	years	Illumina HumanMethylation450	Whole blood		2338	2	Children	Both	European	33450751_Mulder-RH_age_model_1_with_age_as_a_fixed_effect	cg00295948	chr9:124261807	9	124261807	GGTA1	Island	0.00078	8.8e-05	0
Mulder RH	ALSPAC,Generation R	33450751	2021-01-25	age	EFO_0000246	Model 1 with age as a fixed effect	http://epidelta.mrcieu.ac.uk/	DNA methylation	age	sex,gestational age,cohort,cell composition (reference based),batch effects	Beta Values	years	Illumina HumanMethylation450	Whole blood		2338	2	Children	Both	European	33450751_Mulder-RH_age_model_1_with_age_as_a_fixed_effect	cg00314904	chr7:129414880	7	129414880	MIR183;MIR96	North shelf	-0.00055	9.6e-05	1.3e-08
Mulder RH	ALSPAC,Generation R	33450751	2021-01-25	age	EFO_0000246	Model 1 with age as a fixed effect	http://epidelta.mrcieu.ac.uk/	DNA methylation	age	sex,gestational age,cohort,cell composition (reference based),batch effects	Beta Values	years	Illumina HumanMethylation450	Whole blood		2338	2	Children	Both	European	33450751_Mulder-RH_age_model_1_with_age_as_a_fixed_effect	cg00329615	chr3:118706648	3	118706648	IGSF11	Open sea	-0.0073	0.00019	0
Mulder RH	ALSPAC,Generation R	33450751	2021-01-25	age	EFO_0000246	Model 1 with age as a fixed effect	http://epidelta.mrcieu.ac.uk/	DNA methylation	age	sex,gestational age,cohort,cell composition (reference based),batch effects	Beta Values	years	Illumina HumanMethylation450	Whole blood		2338	2	Children	Both	European	33450751_Mulder-RH_age_model_1_with_age_as_a_fixed_effect	cg00356829	chr16:30025364	16	30025364	-	South shelf	-0.0025	0.00024	0
Mulder RH	ALSPAC,Generation R	33450751	2021-01-25	age	EFO_0000246	Model 1 with age as a fixed effect	http://epidelta.mrcieu.ac.uk/	DNA methylation	age	sex,gestational age,cohort,cell composition (reference based),batch effects	Beta Values	years	Illumina HumanMethylation450	Whole blood		2338	2	Children	Both	European	33450751_Mulder-RH_age_model_1_with_age_as_a_fixed_effect	cg00393193	chr5:176959146	5	176959146	FAM193B	South shore	-0.00059	0.00014	2.4e-05
Mulder RH	ALSPAC,Generation R	33450751	2021-01-25	age	EFO_0000246	Model 1 with age as a fixed effect	http://epidelta.mrcieu.ac.uk/	DNA methylation	age	sex,gestational age,cohort,cell composition (reference based),batch effects	Beta Values	years	Illumina HumanMethylation450	Whole blood		2338	2	Children	Both	European	33450751_Mulder-RH_age_model_1_with_age_as_a_fixed_effect	cg00394658	chr11:48001669	11	48001669	PTPRJ	Island	0.0053	0.00015	0
Mulder RH	ALSPAC,Generation R	33450751	2021-01-25	age	EFO_0000246	Model 1 with age as a fixed effect	http://epidelta.mrcieu.ac.uk/	DNA methylation	age	sex,gestational age,cohort,cell composition (reference based),batch effects	Beta Values	years	Illumina HumanMethylation450	Whole blood		2338	2	Children	Both	European	33450751_Mulder-RH_age_model_1_with_age_as_a_fixed_effect	cg00493304	chr2:48844908	2	48844908	GTF2A1L;STON1-GTF2A1L	Island	0.0014	0.00019	5e-13
Mulder RH	ALSPAC,Generation R	33450751	2021-01-25	age	EFO_0000246	Model 1 with age as a fixed effect	http://epidelta.mrcieu.ac.uk/	DNA methylation	age	sex,gestational age,cohort,cell composition (reference based),batch effects	Beta Values	years	Illumina HumanMethylation450	Whole blood		2338	2	Children	Both	European	33450751_Mulder-RH_age_model_1_with_age_as_a_fixed_effect	cg00640053	chr7:155305911	7	155305911	CNPY1	South shelf	-0.0016	0.00031	4.6e-07
Mulder RH	ALSPAC,Generation R	33450751	2021-01-25	age	EFO_0000246	Model 1 with age as a fixed effect	http://epidelta.mrcieu.ac.uk/	DNA methylation	age	sex,gestational age,cohort,cell composition (reference based),batch effects	Beta Values	years	Illumina HumanMethylation450	Whole blood		2338	2	Children	Both	European	33450751_Mulder-RH_age_model_1_with_age_as_a_fixed_effect	cg00667862	chr1:91300446	1	91300446	-	North shore	0.0008	9.8e-05	2.2e-16
Mulder RH	ALSPAC,Generation R	33450751	2021-01-25	age	EFO_0000246	Model 1 with age as a fixed effect	http://epidelta.mrcieu.ac.uk/	DNA methylation	age	sex,gestational age,cohort,cell composition (reference based),batch effects	Beta Values	years	Illumina HumanMethylation450	Whole blood		2338	2	Children	Both	European	33450751_Mulder-RH_age_model_1_with_age_as_a_fixed_effect	cg00785980	chr13:32984237	13	32984237	N4BP2L1	Open sea	0.0048	0.0002	0
Mulder RH	ALSPAC,Generation R	33450751	2021-01-25	age	EFO_0000246	Model 1 with age as a fixed effect	http://epidelta.mrcieu.ac.uk/	DNA methylation	age	sex,gestational age,cohort,cell composition (reference based),batch effects	Beta Values	years	Illumina HumanMethylation450	Whole blood		2338	2	Children	Both	European	33450751_Mulder-RH_age_model_1_with_age_as_a_fixed_effect	cg00867472	chr1:156714808	1	156714808	HDGF	South shelf	-0.0024	0.00014	0
Mulder RH	ALSPAC,Generation R	33450751	2021-01-25	age	EFO_0000246	Model 1 with age as a fixed effect	http://epidelta.mrcieu.ac.uk/	DNA methylation	age	sex,gestational age,cohort,cell composition (reference based),batch effects	Beta Values	years	Illumina HumanMethylation450	Whole blood		2338	2	Children	Both	European	33450751_Mulder-RH_age_model_1_with_age_as_a_fixed_effect	cg00915990	chr3:123780614	3	123780614	-	Open sea	-0.00083	9.2e-05	0
Mulder RH	ALSPAC,Generation R	33450751	2021-01-25	age	EFO_0000246	Model 1 with age as a fixed effect	http://epidelta.mrcieu.ac.uk/	DNA methylation	age	sex,gestational age,cohort,cell composition (reference based),batch effects	Beta Values	years	Illumina HumanMethylation450	Whole blood		2338	2	Children	Both	European	33450751_Mulder-RH_age_model_1_with_age_as_a_fixed_effect	cg00940577	chr17:28803884	17	28803884	GOSR1	North shore	-0.0031	0.00025	0
Mulder RH	ALSPAC,Generation R	33450751	2021-01-25	age	EFO_0000246	Model 1 with age as a fixed effect	http://epidelta.mrcieu.ac.uk/	DNA methylation	age	sex,gestational age,cohort,cell composition (reference based),batch effects	Beta Values	years	Illumina HumanMethylation450	Whole blood		2338	2	Children	Both	European	33450751_Mulder-RH_age_model_1_with_age_as_a_fixed_effect	cg00956199	chr10:8078325	10	8078325	-	Island	0.0013	5.6e-05	0
Mulder RH	ALSPAC,Generation R	33450751	2021-01-25	age	EFO_0000246	Model 1 with age as a fixed effect	http://epidelta.mrcieu.ac.uk/	DNA methylation	age	sex,gestational age,cohort,cell composition (reference based),batch effects	Beta Values	years	Illumina HumanMethylation450	Whole blood		2338	2	Children	Both	European	33450751_Mulder-RH_age_model_1_with_age_as_a_fixed_effect	cg00990377	chr8:141572536	8	141572536	EIF2C2	Open sea	-0.00075	0.00011	1e-12
Mulder RH	ALSPAC,Generation R	33450751	2021-01-25	age	EFO_0000246	Model 1 with age as a fixed effect	http://epidelta.mrcieu.ac.uk/	DNA methylation	age	sex,gestational age,cohort,cell composition (reference based),batch effects	Beta Values	years	Illumina HumanMethylation450	Whole blood		2338	2	Children	Both	European	33450751_Mulder-RH_age_model_1_with_age_as_a_fixed_effect	cg01004063	chr14:88606476	14	88606476	-	Open sea	-0.0021	0.00023	0
Mulder RH	ALSPAC,Generation R	33450751	2021-01-25	age	EFO_0000246	Model 1 with age as a fixed effect	http://epidelta.mrcieu.ac.uk/	DNA methylation	age	sex,gestational age,cohort,cell composition (reference based),batch effects	Beta Values	years	Illumina HumanMethylation450	Whole blood		2338	2	Children	Both	European	33450751_Mulder-RH_age_model_1_with_age_as_a_fixed_effect	cg01031269	chr19:56045222	19	56045222	SBK2	North shelf	-0.0016	0.00018	0
Mulder RH	ALSPAC,Generation R	33450751	2021-01-25	age	EFO_0000246	Model 1 with age as a fixed effect	http://epidelta.mrcieu.ac.uk/	DNA methylation	age	sex,gestational age,cohort,cell composition (reference based),batch effects	Beta Values	years	Illumina HumanMethylation450	Whole blood		2338	2	Children	Both	European	33450751_Mulder-RH_age_model_1_with_age_as_a_fixed_effect	cg01093696	chr5:92936528	5	92936528	-	North shelf	0.0011	0.00013	4.4e-16
Mulder RH	ALSPAC,Generation R	33450751	2021-01-25	age	EFO_0000246	Model 1 with age as a fixed effect	http://epidelta.mrcieu.ac.uk/	DNA methylation	age	sex,gestational age,cohort,cell composition (reference based),batch effects	Beta Values	years	Illumina HumanMethylation450	Whole blood		2338	2	Children	Both	European	33450751_Mulder-RH_age_model_1_with_age_as_a_fixed_effect	cg01132056	chr4:178170788	4	178170788	-	Open sea	-0.0013	0.00025	2.5e-07
Mulder RH	ALSPAC,Generation R	33450751	2021-01-25	age	EFO_0000246	Model 1 with age as a fixed effect	http://epidelta.mrcieu.ac.uk/	DNA methylation	age	sex,gestational age,cohort,cell composition (reference based),batch effects	Beta Values	years	Illumina HumanMethylation450	Whole blood		2338	2	Children	Both	European	33450751_Mulder-RH_age_model_1_with_age_as_a_fixed_effect	cg01152408	chr6:41496060	6	41496060	-	Open sea	-0.0035	0.00017	0
Mulder RH	ALSPAC,Generation R	33450751	2021-01-25	age	EFO_0000246	Model 1 with age as a fixed effect	http://epidelta.mrcieu.ac.uk/	DNA methylation	age	sex,gestational age,cohort,cell composition (reference based),batch effects	Beta Values	years	Illumina HumanMethylation450	Whole blood		2338	2	Children	Both	European	33450751_Mulder-RH_age_model_1_with_age_as_a_fixed_effect	cg01156513	chr3:24871231	3	24871231	-	Island	0.00052	6.6e-05	6.2e-15
Mulder RH	ALSPAC,Generation R	33450751	2021-01-25	age	EFO_0000246	Model 1 with age as a fixed effect	http://epidelta.mrcieu.ac.uk/	DNA methylation	age	sex,gestational age,cohort,cell composition (reference based),batch effects	Beta Values	years	Illumina HumanMethylation450	Whole blood		2338	2	Children	Both	European	33450751_Mulder-RH_age_model_1_with_age_as_a_fixed_effect	cg01220564	chr7:50633119	7	50633119	DDC	Open sea	0.0073	0.0002	0
Mulder RH	ALSPAC,Generation R	33450751	2021-01-25	age	EFO_0000246	Model 1 with age as a fixed effect	http://epidelta.mrcieu.ac.uk/	DNA methylation	age	sex,gestational age,cohort,cell composition (reference based),batch effects	Beta Values	years	Illumina HumanMethylation450	Whole blood		2338	2	Children	Both	European	33450751_Mulder-RH_age_model_1_with_age_as_a_fixed_effect	cg01271695	chr2:1719323	2	1719323	PXDN	Open sea	0.0039	0.00017	0
Mulder RH	ALSPAC,Generation R	33450751	2021-01-25	age	EFO_0000246	Model 1 with age as a fixed effect	http://epidelta.mrcieu.ac.uk/	DNA methylation	age	sex,gestational age,cohort,cell composition (reference based),batch effects	Beta Values	years	Illumina HumanMethylation450	Whole blood		2338	2	Children	Both	European	33450751_Mulder-RH_age_model_1_with_age_as_a_fixed_effect	cg01293277	chr12:10123440	12	10123440	CLEC12A	Open sea	-0.0016	0.00027	1.2e-09
Mulder RH	ALSPAC,Generation R	33450751	2021-01-25	age	EFO_0000246	Model 1 with age as a fixed effect	http://epidelta.mrcieu.ac.uk/	DNA methylation	age	sex,gestational age,cohort,cell composition (reference based),batch effects	Beta Values	years	Illumina HumanMethylation450	Whole blood		2338	2	Children	Both	European	33450751_Mulder-RH_age_model_1_with_age_as_a_fixed_effect	cg01349034	chr10:48660050	10	48660050	-	Open sea	-0.00095	0.00012	2.5e-14
Mulder RH	ALSPAC,Generation R	33450751	2021-01-25	age	EFO_0000246	Model 1 with age as a fixed effect	http://epidelta.mrcieu.ac.uk/	DNA methylation	age	sex,gestational age,cohort,cell composition (reference based),batch effects	Beta Values	years	Illumina HumanMethylation450	Whole blood		2338	2	Children	Both	European	33450751_Mulder-RH_age_model_1_with_age_as_a_fixed_effect	cg01456572	chr16:11367459	16	11367459	PRM3	North shelf	-0.00069	0.00017	3.9e-05
Mulder RH	ALSPAC,Generation R	33450751	2021-01-25	age	EFO_0000246	Model 1 with age as a fixed effect	http://epidelta.mrcieu.ac.uk/	DNA methylation	age	sex,gestational age,cohort,cell composition (reference based),batch effects	Beta Values	years	Illumina HumanMethylation450	Whole blood		2338	2	Children	Both	European	33450751_Mulder-RH_age_model_1_with_age_as_a_fixed_effect	cg01466133	chr20:36149022	20	36149022	BLCAP;NNAT	Island	-0.0023	0.00035	4.3e-11
Mulder RH	ALSPAC,Generation R	33450751	2021-01-25	age	EFO_0000246	Model 1 with age as a fixed effect	http://epidelta.mrcieu.ac.uk/	DNA methylation	age	sex,gestational age,cohort,cell composition (reference based),batch effects	Beta Values	years	Illumina HumanMethylation450	Whole blood		2338	2	Children	Both	European	33450751_Mulder-RH_age_model_1_with_age_as_a_fixed_effect	cg01471843	chr2:31508035	2	31508035	-	Open sea	-0.00066	8.2e-05	6.7e-16
Mulder RH	ALSPAC,Generation R	33450751	2021-01-25	age	EFO_0000246	Model 1 with age as a fixed effect	http://epidelta.mrcieu.ac.uk/	DNA methylation	age	sex,gestational age,cohort,cell composition (reference based),batch effects	Beta Values	years	Illumina HumanMethylation450	Whole blood		2338	2	Children	Both	European	33450751_Mulder-RH_age_model_1_with_age_as_a_fixed_effect	cg01477319	chr6:107531017	6	107531017	PDSS2	Open sea	-0.0022	0.00031	4.7e-13
Mulder RH	ALSPAC,Generation R	33450751	2021-01-25	age	EFO_0000246	Model 1 with age as a fixed effect	http://epidelta.mrcieu.ac.uk/	DNA methylation	age	sex,gestational age,cohort,cell composition (reference based),batch effects	Beta Values	years	Illumina HumanMethylation450	Whole blood		2338	2	Children	Both	European	33450751_Mulder-RH_age_model_1_with_age_as_a_fixed_effect	cg01537645	chr1:217110605	1	217110605	ESRRG	Open sea	-0.0013	0.00027	1.2e-06
Mulder RH	ALSPAC,Generation R	33450751	2021-01-25	age	EFO_0000246	Model 1 with age as a fixed effect	http://epidelta.mrcieu.ac.uk/	DNA methylation	age	sex,gestational age,cohort,cell composition (reference based),batch effects	Beta Values	years	Illumina HumanMethylation450	Whole blood		2338	2	Children	Both	European	33450751_Mulder-RH_age_model_1_with_age_as_a_fixed_effect	cg01572694	chr17:46657555	17	46657555	MIR10A	North shore	-0.0082	0.00033	0
Mulder RH	ALSPAC,Generation R	33450751	2021-01-25	age	EFO_0000246	Model 1 with age as a fixed effect	http://epidelta.mrcieu.ac.uk/	DNA methylation	age	sex,gestational age,cohort,cell composition (reference based),batch effects	Beta Values	years	Illumina HumanMethylation450	Whole blood		2338	2	Children	Both	European	33450751_Mulder-RH_age_model_1_with_age_as_a_fixed_effect	cg01574673	chr1:156595164	1	156595164	HAPLN2	Island	0.0012	0.0001	0
Mulder RH	ALSPAC,Generation R	33450751	2021-01-25	age	EFO_0000246	Model 1 with age as a fixed effect	http://epidelta.mrcieu.ac.uk/	DNA methylation	age	sex,gestational age,cohort,cell composition (reference based),batch effects	Beta Values	years	Illumina HumanMethylation450	Whole blood		2338	2	Children	Both	European	33450751_Mulder-RH_age_model_1_with_age_as_a_fixed_effect	cg01671681	chr3:155421735	3	155421735	PLCH1	Open sea	-0.0049	0.00015	0
Mulder RH	ALSPAC,Generation R	33450751	2021-01-25	age	EFO_0000246	Model 1 with age as a fixed effect	http://epidelta.mrcieu.ac.uk/	DNA methylation	age	sex,gestational age,cohort,cell composition (reference based),batch effects	Beta Values	years	Illumina HumanMethylation450	Whole blood		2338	2	Children	Both	European	33450751_Mulder-RH_age_model_1_with_age_as_a_fixed_effect	cg01692482	chr20:52198378	20	52198378	ZNF217	Island	-0.0083	0.0003	0
Mulder RH	ALSPAC,Generation R	33450751	2021-01-25	age	EFO_0000246	Model 1 with age as a fixed effect	http://epidelta.mrcieu.ac.uk/	DNA methylation	age	sex,gestational age,cohort,cell composition (reference based),batch effects	Beta Values	years	Illumina HumanMethylation450	Whole blood		2338	2	Children	Both	European	33450751_Mulder-RH_age_model_1_with_age_as_a_fixed_effect	cg01754290	chr7:114066523	7	114066523	FOXP2	Open sea	-0.0014	0.00027	1.4e-07
Mulder RH	ALSPAC,Generation R	33450751	2021-01-25	age	EFO_0000246	Model 1 with age as a fixed effect	http://epidelta.mrcieu.ac.uk/	DNA methylation	age	sex,gestational age,cohort,cell composition (reference based),batch effects	Beta Values	years	Illumina HumanMethylation450	Whole blood		2338	2	Children	Both	European	33450751_Mulder-RH_age_model_1_with_age_as_a_fixed_effect	cg01781446	chr17:7383488	17	7383488	AMAC1L3;ZBTB4	South shore	-0.0031	0.00031	0
Mulder RH	ALSPAC,Generation R	33450751	2021-01-25	age	EFO_0000246	Model 1 with age as a fixed effect	http://epidelta.mrcieu.ac.uk/	DNA methylation	age	sex,gestational age,cohort,cell composition (reference based),batch effects	Beta Values	years	Illumina HumanMethylation450	Whole blood		2338	2	Children	Both	European	33450751_Mulder-RH_age_model_1_with_age_as_a_fixed_effect	cg01787285	chr1:2162682	1	2162682	SKI	South shore	-0.0062	0.00031	0
Mulder RH	ALSPAC,Generation R	33450751	2021-01-25	age	EFO_0000246	Model 1 with age as a fixed effect	http://epidelta.mrcieu.ac.uk/	DNA methylation	age	sex,gestational age,cohort,cell composition (reference based),batch effects	Beta Values	years	Illumina HumanMethylation450	Whole blood		2338	2	Children	Both	European	33450751_Mulder-RH_age_model_1_with_age_as_a_fixed_effect	cg01876548	chr5:124126863	5	124126863	-	Open sea	-0.0047	0.00024	0
Mulder RH	ALSPAC,Generation R	33450751	2021-01-25	age	EFO_0000246	Model 1 with age as a fixed effect	http://epidelta.mrcieu.ac.uk/	DNA methylation	age	sex,gestational age,cohort,cell composition (reference based),batch effects	Beta Values	years	Illumina HumanMethylation450	Whole blood		2338	2	Children	Both	European	33450751_Mulder-RH_age_model_1_with_age_as_a_fixed_effect	cg01881688	chr8:145897116	8	145897116	-	Open sea	-0.001	0.00018	4.9e-09
Mulder RH	ALSPAC,Generation R	33450751	2021-01-25	age	EFO_0000246	Model 1 with age as a fixed effect	http://epidelta.mrcieu.ac.uk/	DNA methylation	age	sex,gestational age,cohort,cell composition (reference based),batch effects	Beta Values	years	Illumina HumanMethylation450	Whole blood		2338	2	Children	Both	European	33450751_Mulder-RH_age_model_1_with_age_as_a_fixed_effect	cg01905210	chr3:138154620	3	138154620	ESYT3	Island	0.0036	0.00019	0
Mulder RH	ALSPAC,Generation R	33450751	2021-01-25	age	EFO_0000246	Model 1 with age as a fixed effect	http://epidelta.mrcieu.ac.uk/	DNA methylation	age	sex,gestational age,cohort,cell composition (reference based),batch effects	Beta Values	years	Illumina HumanMethylation450	Whole blood		2338	2	Children	Both	European	33450751_Mulder-RH_age_model_1_with_age_as_a_fixed_effect	cg01932823	chr16:57701726	16	57701726	GPR97	Open sea	-0.0017	0.00016	0
Mulder RH	ALSPAC,Generation R	33450751	2021-01-25	age	EFO_0000246	Model 1 with age as a fixed effect	http://epidelta.mrcieu.ac.uk/	DNA methylation	age	sex,gestational age,cohort,cell composition (reference based),batch effects	Beta Values	years	Illumina HumanMethylation450	Whole blood		2338	2	Children	Both	European	33450751_Mulder-RH_age_model_1_with_age_as_a_fixed_effect	cg01947482	chr14:105859242	14	105859242	PACS2	Open sea	-0.00035	5.6e-05	4.2e-10
Mulder RH	ALSPAC,Generation R	33450751	2021-01-25	age	EFO_0000246	Model 1 with age as a fixed effect	http://epidelta.mrcieu.ac.uk/	DNA methylation	age	sex,gestational age,cohort,cell composition (reference based),batch effects	Beta Values	years	Illumina HumanMethylation450	Whole blood		2338	2	Children	Both	European	33450751_Mulder-RH_age_model_1_with_age_as_a_fixed_effect	cg01948724	chr16:3038035	16	3038035	-	Open sea	-0.0013	0.00017	1.5e-15
Mulder RH	ALSPAC,Generation R	33450751	2021-01-25	age	EFO_0000246	Model 1 with age as a fixed effect	http://epidelta.mrcieu.ac.uk/	DNA methylation	age	sex,gestational age,cohort,cell composition (reference based),batch effects	Beta Values	years	Illumina HumanMethylation450	Whole blood		2338	2	Children	Both	European	33450751_Mulder-RH_age_model_1_with_age_as_a_fixed_effect	cg01972335	chr9:140400563	9	140400563	PNPLA7	North shore	-0.001	0.00019	7.9e-08
Mulder RH	ALSPAC,Generation R	33450751	2021-01-25	age	EFO_0000246	Model 1 with age as a fixed effect	http://epidelta.mrcieu.ac.uk/	DNA methylation	age	sex,gestational age,cohort,cell composition (reference based),batch effects	Beta Values	years	Illumina HumanMethylation450	Whole blood		2338	2	Children	Both	European	33450751_Mulder-RH_age_model_1_with_age_as_a_fixed_effect	cg01977082	chr8:100906160	8	100906160	COX6C	South shore	-0.0011	0.00017	9.8e-11
Mulder RH	ALSPAC,Generation R	33450751	2021-01-25	age	EFO_0000246	Model 1 with age as a fixed effect	http://epidelta.mrcieu.ac.uk/	DNA methylation	age	sex,gestational age,cohort,cell composition (reference based),batch effects	Beta Values	years	Illumina HumanMethylation450	Whole blood		2338	2	Children	Both	European	33450751_Mulder-RH_age_model_1_with_age_as_a_fixed_effect	cg01998257	chr11:82446219	11	82446219	FAM181B	South shore	-0.0013	0.00029	7.3e-06
Mulder RH	ALSPAC,Generation R	33450751	2021-01-25	age	EFO_0000246	Model 1 with age as a fixed effect	http://epidelta.mrcieu.ac.uk/	DNA methylation	age	sex,gestational age,cohort,cell composition (reference based),batch effects	Beta Values	years	Illumina HumanMethylation450	Whole blood		2338	2	Children	Both	European	33450751_Mulder-RH_age_model_1_with_age_as_a_fixed_effect	cg02025871	chr7:26467725	7	26467725	LOC441204	Open sea	-0.00042	9.8e-05	1.8e-05
Mulder RH	ALSPAC,Generation R	33450751	2021-01-25	age	EFO_0000246	Model 1 with age as a fixed effect	http://epidelta.mrcieu.ac.uk/	DNA methylation	age	sex,gestational age,cohort,cell composition (reference based),batch effects	Beta Values	years	Illumina HumanMethylation450	Whole blood		2338	2	Children	Both	European	33450751_Mulder-RH_age_model_1_with_age_as_a_fixed_effect	cg02148612	chr1:248018816	1	248018816	-	North shore	-0.012	0.00029	0
Mulder RH	ALSPAC,Generation R	33450751	2021-01-25	age	EFO_0000246	Model 1 with age as a fixed effect	http://epidelta.mrcieu.ac.uk/	DNA methylation	age	sex,gestational age,cohort,cell composition (reference based),batch effects	Beta Values	years	Illumina HumanMethylation450	Whole blood		2338	2	Children	Both	European	33450751_Mulder-RH_age_model_1_with_age_as_a_fixed_effect	cg02173030	chr10:134041506	10	134041506	STK32C	Island	-0.0011	0.00011	0
Mulder RH	ALSPAC,Generation R	33450751	2021-01-25	age	EFO_0000246	Model 1 with age as a fixed effect	http://epidelta.mrcieu.ac.uk/	DNA methylation	age	sex,gestational age,cohort,cell composition (reference based),batch effects	Beta Values	years	Illumina HumanMethylation450	Whole blood		2338	2	Children	Both	European	33450751_Mulder-RH_age_model_1_with_age_as_a_fixed_effect	cg02189597	chr15:60881071	15	60881071	RORA	North shelf	-0.0031	0.0002	0
Mulder RH	ALSPAC,Generation R	33450751	2021-01-25	age	EFO_0000246	Model 1 with age as a fixed effect	http://epidelta.mrcieu.ac.uk/	DNA methylation	age	sex,gestational age,cohort,cell composition (reference based),batch effects	Beta Values	years	Illumina HumanMethylation450	Whole blood		2338	2	Children	Both	European	33450751_Mulder-RH_age_model_1_with_age_as_a_fixed_effect	cg02278683	chr2:118770542	2	118770542	CCDC93	North shore	-0.0027	0.00027	0
Mulder RH	ALSPAC,Generation R	33450751	2021-01-25	age	EFO_0000246	Model 1 with age as a fixed effect	http://epidelta.mrcieu.ac.uk/	DNA methylation	age	sex,gestational age,cohort,cell composition (reference based),batch effects	Beta Values	years	Illumina HumanMethylation450	Whole blood		2338	2	Children	Both	European	33450751_Mulder-RH_age_model_1_with_age_as_a_fixed_effect	cg02297801	chr1:1710663	1	1710663	NADK	South shore	0.0014	0.00012	0
Mulder RH	ALSPAC,Generation R	33450751	2021-01-25	age	EFO_0000246	Model 1 with age as a fixed effect	http://epidelta.mrcieu.ac.uk/	DNA methylation	age	sex,gestational age,cohort,cell composition (reference based),batch effects	Beta Values	years	Illumina HumanMethylation450	Whole blood		2338	2	Children	Both	European	33450751_Mulder-RH_age_model_1_with_age_as_a_fixed_effect	cg02298327	chr2:69180527	2	69180527	GKN2	Open sea	-0.0025	0.00016	0
Mulder RH	ALSPAC,Generation R	33450751	2021-01-25	age	EFO_0000246	Model 1 with age as a fixed effect	http://epidelta.mrcieu.ac.uk/	DNA methylation	age	sex,gestational age,cohort,cell composition (reference based),batch effects	Beta Values	years	Illumina HumanMethylation450	Whole blood		2338	2	Children	Both	European	33450751_Mulder-RH_age_model_1_with_age_as_a_fixed_effect	cg02310027	chr17:77704741	17	77704741	ENPP7	Open sea	-0.001	0.00013	1e-14
Mulder RH	ALSPAC,Generation R	33450751	2021-01-25	age	EFO_0000246	Model 1 with age as a fixed effect	http://epidelta.mrcieu.ac.uk/	DNA methylation	age	sex,gestational age,cohort,cell composition (reference based),batch effects	Beta Values	years	Illumina HumanMethylation450	Whole blood		2338	2	Children	Both	European	33450751_Mulder-RH_age_model_1_with_age_as_a_fixed_effect	cg02358323	chr11:44541718	11	44541718	-	Island	0.0032	0.00021	0
Mulder RH	ALSPAC,Generation R	33450751	2021-01-25	age	EFO_0000246	Model 1 with age as a fixed effect	http://epidelta.mrcieu.ac.uk/	DNA methylation	age	sex,gestational age,cohort,cell composition (reference based),batch effects	Beta Values	years	Illumina HumanMethylation450	Whole blood		2338	2	Children	Both	European	33450751_Mulder-RH_age_model_1_with_age_as_a_fixed_effect	cg02359132	chr6:111279585	6	111279585	GTF3C6	North shore	-0.0021	0.00021	0
Mulder RH	ALSPAC,Generation R	33450751	2021-01-25	age	EFO_0000246	Model 1 with age as a fixed effect	http://epidelta.mrcieu.ac.uk/	DNA methylation	age	sex,gestational age,cohort,cell composition (reference based),batch effects	Beta Values	years	Illumina HumanMethylation450	Whole blood		2338	2	Children	Both	European	33450751_Mulder-RH_age_model_1_with_age_as_a_fixed_effect	cg02372613	chr6:39312668	6	39312668	KIF6	Open sea	-0.001	0.00016	6.3e-11
Mulder RH	ALSPAC,Generation R	33450751	2021-01-25	age	EFO_0000246	Model 1 with age as a fixed effect	http://epidelta.mrcieu.ac.uk/	DNA methylation	age	sex,gestational age,cohort,cell composition (reference based),batch effects	Beta Values	years	Illumina HumanMethylation450	Whole blood		2338	2	Children	Both	European	33450751_Mulder-RH_age_model_1_with_age_as_a_fixed_effect	cg02381552	chr4:184977586	4	184977586	-	Open sea	-0.002	0.00035	7.3e-09
Mulder RH	ALSPAC,Generation R	33450751	2021-01-25	age	EFO_0000246	Model 1 with age as a fixed effect	http://epidelta.mrcieu.ac.uk/	DNA methylation	age	sex,gestational age,cohort,cell composition (reference based),batch effects	Beta Values	years	Illumina HumanMethylation450	Whole blood		2338	2	Children	Both	European	33450751_Mulder-RH_age_model_1_with_age_as_a_fixed_effect	cg02429459	chr19:12175639	19	12175639	ZNF844	Island	0.0004	7.8e-05	3.6e-07
Mulder RH	ALSPAC,Generation R	33450751	2021-01-25	age	EFO_0000246	Model 1 with age as a fixed effect	http://epidelta.mrcieu.ac.uk/	DNA methylation	age	sex,gestational age,cohort,cell composition (reference based),batch effects	Beta Values	years	Illumina HumanMethylation450	Whole blood		2338	2	Children	Both	European	33450751_Mulder-RH_age_model_1_with_age_as_a_fixed_effect	cg02447620	chr6:43604584	6	43604584	MAD2L1BP	South shore	-0.0075	0.00028	0
Mulder RH	ALSPAC,Generation R	33450751	2021-01-25	age	EFO_0000246	Model 1 with age as a fixed effect	http://epidelta.mrcieu.ac.uk/	DNA methylation	age	sex,gestational age,cohort,cell composition (reference based),batch effects	Beta Values	years	Illumina HumanMethylation450	Whole blood		2338	2	Children	Both	European	33450751_Mulder-RH_age_model_1_with_age_as_a_fixed_effect	cg02495310	chr5:134366831	5	134366831	PITX1	North shore	0.00069	7.7e-05	0
Mulder RH	ALSPAC,Generation R	33450751	2021-01-25	age	EFO_0000246	Model 1 with age as a fixed effect	http://epidelta.mrcieu.ac.uk/	DNA methylation	age	sex,gestational age,cohort,cell composition (reference based),batch effects	Beta Values	years	Illumina HumanMethylation450	Whole blood		2338	2	Children	Both	European	33450751_Mulder-RH_age_model_1_with_age_as_a_fixed_effect	cg02529547	chr17:48259089	17	48259089	-	Open sea	0.0018	0.00015	0
Mulder RH	ALSPAC,Generation R	33450751	2021-01-25	age	EFO_0000246	Model 1 with age as a fixed effect	http://epidelta.mrcieu.ac.uk/	DNA methylation	age	sex,gestational age,cohort,cell composition (reference based),batch effects	Beta Values	years	Illumina HumanMethylation450	Whole blood		2338	2	Children	Both	European	33450751_Mulder-RH_age_model_1_with_age_as_a_fixed_effect	cg02590614	chr11:130343077	11	130343077	ADAMTS15	Island	-0.0017	0.00026	4.9e-11
Mulder RH	ALSPAC,Generation R	33450751	2021-01-25	age	EFO_0000246	Model 1 with age as a fixed effect	http://epidelta.mrcieu.ac.uk/	DNA methylation	age	sex,gestational age,cohort,cell composition (reference based),batch effects	Beta Values	years	Illumina HumanMethylation450	Whole blood		2338	2	Children	Both	European	33450751_Mulder-RH_age_model_1_with_age_as_a_fixed_effect	cg02673355	chr13:110851535	13	110851535	COL4A1	Open sea	-0.0013	0.0001	0
Mulder RH	ALSPAC,Generation R	33450751	2021-01-25	age	EFO_0000246	Model 1 with age as a fixed effect	http://epidelta.mrcieu.ac.uk/	DNA methylation	age	sex,gestational age,cohort,cell composition (reference based),batch effects	Beta Values	years	Illumina HumanMethylation450	Whole blood		2338	2	Children	Both	European	33450751_Mulder-RH_age_model_1_with_age_as_a_fixed_effect	cg02797195	chr21:43185674	21	43185674	RIPK4	North shore	0.003	0.00027	0
Mulder RH	ALSPAC,Generation R	33450751	2021-01-25	age	EFO_0000246	Model 1 with age as a fixed effect	http://epidelta.mrcieu.ac.uk/	DNA methylation	age	sex,gestational age,cohort,cell composition (reference based),batch effects	Beta Values	years	Illumina HumanMethylation450	Whole blood		2338	2	Children	Both	European	33450751_Mulder-RH_age_model_1_with_age_as_a_fixed_effect	cg02802029	chr3:145879686	3	145879686	PLOD2	South shore	-0.0046	0.00034	0
Mulder RH	ALSPAC,Generation R	33450751	2021-01-25	age	EFO_0000246	Model 1 with age as a fixed effect	http://epidelta.mrcieu.ac.uk/	DNA methylation	age	sex,gestational age,cohort,cell composition (reference based),batch effects	Beta Values	years	Illumina HumanMethylation450	Whole blood		2338	2	Children	Both	European	33450751_Mulder-RH_age_model_1_with_age_as_a_fixed_effect	cg02814641	chr6:167832664	6	167832664	-	North shelf	-0.0046	0.00036	0
Mulder RH	ALSPAC,Generation R	33450751	2021-01-25	age	EFO_0000246	Model 1 with age as a fixed effect	http://epidelta.mrcieu.ac.uk/	DNA methylation	age	sex,gestational age,cohort,cell composition (reference based),batch effects	Beta Values	years	Illumina HumanMethylation450	Whole blood		2338	2	Children	Both	European	33450751_Mulder-RH_age_model_1_with_age_as_a_fixed_effect	cg02840331	chr20:21086763	20	21086763	-	Island	0.0021	0.00012	0
Mulder RH	ALSPAC,Generation R	33450751	2021-01-25	age	EFO_0000246	Model 1 with age as a fixed effect	http://epidelta.mrcieu.ac.uk/	DNA methylation	age	sex,gestational age,cohort,cell composition (reference based),batch effects	Beta Values	years	Illumina HumanMethylation450	Whole blood		2338	2	Children	Both	European	33450751_Mulder-RH_age_model_1_with_age_as_a_fixed_effect	cg02886591	chr17:45773570	17	45773570	TBKBP1	Island	-0.0019	0.00017	0
Mulder RH	ALSPAC,Generation R	33450751	2021-01-25	age	EFO_0000246	Model 1 with age as a fixed effect	http://epidelta.mrcieu.ac.uk/	DNA methylation	age	sex,gestational age,cohort,cell composition (reference based),batch effects	Beta Values	years	Illumina HumanMethylation450	Whole blood		2338	2	Children	Both	European	33450751_Mulder-RH_age_model_1_with_age_as_a_fixed_effect	cg02890250	chr19:16243834	19	16243834	HSH2D;RAB8A	Open sea	-0.0023	0.00015	0
Mulder RH	ALSPAC,Generation R	33450751	2021-01-25	age	EFO_0000246	Model 1 with age as a fixed effect	http://epidelta.mrcieu.ac.uk/	DNA methylation	age	sex,gestational age,cohort,cell composition (reference based),batch effects	Beta Values	years	Illumina HumanMethylation450	Whole blood		2338	2	Children	Both	European	33450751_Mulder-RH_age_model_1_with_age_as_a_fixed_effect	cg02926033	chr7:154540580	7	154540580	DPP6	North shore	-0.0022	0.00018	0
Mulder RH	ALSPAC,Generation R	33450751	2021-01-25	age	EFO_0000246	Model 1 with age as a fixed effect	http://epidelta.mrcieu.ac.uk/	DNA methylation	age	sex,gestational age,cohort,cell composition (reference based),batch effects	Beta Values	years	Illumina HumanMethylation450	Whole blood		2338	2	Children	Both	European	33450751_Mulder-RH_age_model_1_with_age_as_a_fixed_effect	cg02952984	chr15:58724041	15	58724041	LIPC	Open sea	-0.003	0.00024	0
Mulder RH	ALSPAC,Generation R	33450751	2021-01-25	age	EFO_0000246	Model 1 with age as a fixed effect	http://epidelta.mrcieu.ac.uk/	DNA methylation	age	sex,gestational age,cohort,cell composition (reference based),batch effects	Beta Values	years	Illumina HumanMethylation450	Whole blood		2338	2	Children	Both	European	33450751_Mulder-RH_age_model_1_with_age_as_a_fixed_effect	cg02980235	chr16:72258237	16	72258237	-	Open sea	-0.0064	0.00028	0
Mulder RH	ALSPAC,Generation R	33450751	2021-01-25	age	EFO_0000246	Model 1 with age as a fixed effect	http://epidelta.mrcieu.ac.uk/	DNA methylation	age	sex,gestational age,cohort,cell composition (reference based),batch effects	Beta Values	years	Illumina HumanMethylation450	Whole blood		2338	2	Children	Both	European	33450751_Mulder-RH_age_model_1_with_age_as_a_fixed_effect	cg03099728	chr19:58716135	19	58716135	ZNF274	South shore	0.002	0.00027	1.1e-13
Mulder RH	ALSPAC,Generation R	33450751	2021-01-25	age	EFO_0000246	Model 1 with age as a fixed effect	http://epidelta.mrcieu.ac.uk/	DNA methylation	age	sex,gestational age,cohort,cell composition (reference based),batch effects	Beta Values	years	Illumina HumanMethylation450	Whole blood		2338	2	Children	Both	European	33450751_Mulder-RH_age_model_1_with_age_as_a_fixed_effect	cg03136323	chr16:19195100	16	19195100	SYT17	Island	-0.0013	0.00018	3.4e-14
Mulder RH	ALSPAC,Generation R	33450751	2021-01-25	age	EFO_0000246	Model 1 with age as a fixed effect	http://epidelta.mrcieu.ac.uk/	DNA methylation	age	sex,gestational age,cohort,cell composition (reference based),batch effects	Beta Values	years	Illumina HumanMethylation450	Whole blood		2338	2	Children	Both	European	33450751_Mulder-RH_age_model_1_with_age_as_a_fixed_effect	cg03142002	chr16:85476529	16	85476529	-	Open sea	-0.0011	0.00017	2.9e-11
Mulder RH	ALSPAC,Generation R	33450751	2021-01-25	age	EFO_0000246	Model 1 with age as a fixed effect	http://epidelta.mrcieu.ac.uk/	DNA methylation	age	sex,gestational age,cohort,cell composition (reference based),batch effects	Beta Values	years	Illumina HumanMethylation450	Whole blood		2338	2	Children	Both	European	33450751_Mulder-RH_age_model_1_with_age_as_a_fixed_effect	cg03211420	chr6:50821399	6	50821399	-	South shelf	0.0012	0.00027	6.4e-06
Mulder RH	ALSPAC,Generation R	33450751	2021-01-25	age	EFO_0000246	Model 1 with age as a fixed effect	http://epidelta.mrcieu.ac.uk/	DNA methylation	age	sex,gestational age,cohort,cell composition (reference based),batch effects	Beta Values	years	Illumina HumanMethylation450	Whole blood		2338	2	Children	Both	European	33450751_Mulder-RH_age_model_1_with_age_as_a_fixed_effect	cg03340356	chr1:67600835	1	67600835	-	South shore	0.001	0.00025	4.2e-05
Mulder RH	ALSPAC,Generation R	33450751	2021-01-25	age	EFO_0000246	Model 1 with age as a fixed effect	http://epidelta.mrcieu.ac.uk/	DNA methylation	age	sex,gestational age,cohort,cell composition (reference based),batch effects	Beta Values	years	Illumina HumanMethylation450	Whole blood		2338	2	Children	Both	European	33450751_Mulder-RH_age_model_1_with_age_as_a_fixed_effect	cg03356778	chr11:120110544	11	120110544	POU2F3	Island	0.0033	0.00019	0
Mulder RH	ALSPAC,Generation R	33450751	2021-01-25	age	EFO_0000246	Model 1 with age as a fixed effect	http://epidelta.mrcieu.ac.uk/	DNA methylation	age	sex,gestational age,cohort,cell composition (reference based),batch effects	Beta Values	years	Illumina HumanMethylation450	Whole blood		2338	2	Children	Both	European	33450751_Mulder-RH_age_model_1_with_age_as_a_fixed_effect	cg03407184	chr3:70881475	3	70881475	-	Open sea	-0.00031	7.3e-05	3.1e-05
Mulder RH	ALSPAC,Generation R	33450751	2021-01-25	age	EFO_0000246	Model 1 with age as a fixed effect	http://epidelta.mrcieu.ac.uk/	DNA methylation	age	sex,gestational age,cohort,cell composition (reference based),batch effects	Beta Values	years	Illumina HumanMethylation450	Whole blood		2338	2	Children	Both	European	33450751_Mulder-RH_age_model_1_with_age_as_a_fixed_effect	cg03407747	chr17:6899364	17	6899364	ALOX12	Island	0.0048	0.00033	0
Mulder RH	ALSPAC,Generation R	33450751	2021-01-25	age	EFO_0000246	Model 1 with age as a fixed effect	http://epidelta.mrcieu.ac.uk/	DNA methylation	age	sex,gestational age,cohort,cell composition (reference based),batch effects	Beta Values	years	Illumina HumanMethylation450	Whole blood		2338	2	Children	Both	European	33450751_Mulder-RH_age_model_1_with_age_as_a_fixed_effect	cg03553826	chr3:174098434	3	174098434	-	South shelf	-0.0024	0.00035	1.6e-11
Mulder RH	ALSPAC,Generation R	33450751	2021-01-25	age	EFO_0000246	Model 1 with age as a fixed effect	http://epidelta.mrcieu.ac.uk/	DNA methylation	age	sex,gestational age,cohort,cell composition (reference based),batch effects	Beta Values	years	Illumina HumanMethylation450	Whole blood		2338	2	Children	Both	European	33450751_Mulder-RH_age_model_1_with_age_as_a_fixed_effect	cg03567652	chr19:11242272	19	11242272	LDLR	Open sea	-0.0043	0.00017	0
Mulder RH	ALSPAC,Generation R	33450751	2021-01-25	age	EFO_0000246	Model 1 with age as a fixed effect	http://epidelta.mrcieu.ac.uk/	DNA methylation	age	sex,gestational age,cohort,cell composition (reference based),batch effects	Beta Values	years	Illumina HumanMethylation450	Whole blood		2338	2	Children	Both	European	33450751_Mulder-RH_age_model_1_with_age_as_a_fixed_effect	cg03569507	chr17:46114237	17	46114237	COPZ2	North shore	0.003	0.00018	0
Mulder RH	ALSPAC,Generation R	33450751	2021-01-25	age	EFO_0000246	Model 1 with age as a fixed effect	http://epidelta.mrcieu.ac.uk/	DNA methylation	age	sex,gestational age,cohort,cell composition (reference based),batch effects	Beta Values	years	Illumina HumanMethylation450	Whole blood		2338	2	Children	Both	European	33450751_Mulder-RH_age_model_1_with_age_as_a_fixed_effect	cg03747456	chr12:52586127	12	52586127	KRT80	Open sea	-0.0074	0.00023	0
Mulder RH	ALSPAC,Generation R	33450751	2021-01-25	age	EFO_0000246	Model 1 with age as a fixed effect	http://epidelta.mrcieu.ac.uk/	DNA methylation	age	sex,gestational age,cohort,cell composition (reference based),batch effects	Beta Values	years	Illumina HumanMethylation450	Whole blood		2338	2	Children	Both	European	33450751_Mulder-RH_age_model_1_with_age_as_a_fixed_effect	cg03760759	chr1:156549533	1	156549533	TTC24	Open sea	-0.00098	0.0002	6.5e-07
Mulder RH	ALSPAC,Generation R	33450751	2021-01-25	age	EFO_0000246	Model 1 with age as a fixed effect	http://epidelta.mrcieu.ac.uk/	DNA methylation	age	sex,gestational age,cohort,cell composition (reference based),batch effects	Beta Values	years	Illumina HumanMethylation450	Whole blood		2338	2	Children	Both	European	33450751_Mulder-RH_age_model_1_with_age_as_a_fixed_effect	cg03763457	chr1:158070317	1	158070317	-	Open sea	-0.0029	0.00034	0
Mulder RH	ALSPAC,Generation R	33450751	2021-01-25	age	EFO_0000246	Model 1 with age as a fixed effect	http://epidelta.mrcieu.ac.uk/	DNA methylation	age	sex,gestational age,cohort,cell composition (reference based),batch effects	Beta Values	years	Illumina HumanMethylation450	Whole blood		2338	2	Children	Both	European	33450751_Mulder-RH_age_model_1_with_age_as_a_fixed_effect	cg03856949	chr12:51318042	12	51318042	METTL7A	Open sea	0.0024	0.00017	0
Mulder RH	ALSPAC,Generation R	33450751	2021-01-25	age	EFO_0000246	Model 1 with age as a fixed effect	http://epidelta.mrcieu.ac.uk/	DNA methylation	age	sex,gestational age,cohort,cell composition (reference based),batch effects	Beta Values	years	Illumina HumanMethylation450	Whole blood		2338	2	Children	Both	European	33450751_Mulder-RH_age_model_1_with_age_as_a_fixed_effect	cg03908526	chr17:77955167	17	77955167	TBC1D16	North shore	-0.002	0.00017	0
Mulder RH	ALSPAC,Generation R	33450751	2021-01-25	age	EFO_0000246	Model 1 with age as a fixed effect	http://epidelta.mrcieu.ac.uk/	DNA methylation	age	sex,gestational age,cohort,cell composition (reference based),batch effects	Beta Values	years	Illumina HumanMethylation450	Whole blood		2338	2	Children	Both	European	33450751_Mulder-RH_age_model_1_with_age_as_a_fixed_effect	cg03977089	chr8:65287005	8	65287005	-	South shore	0.0018	0.00014	0
Mulder RH	ALSPAC,Generation R	33450751	2021-01-25	age	EFO_0000246	Model 1 with age as a fixed effect	http://epidelta.mrcieu.ac.uk/	DNA methylation	age	sex,gestational age,cohort,cell composition (reference based),batch effects	Beta Values	years	Illumina HumanMethylation450	Whole blood		2338	2	Children	Both	European	33450751_Mulder-RH_age_model_1_with_age_as_a_fixed_effect	cg03989987	chr2:113885277	2	113885277	IL1RN	Open sea	0.0027	0.00023	0
Mulder RH	ALSPAC,Generation R	33450751	2021-01-25	age	EFO_0000246	Model 1 with age as a fixed effect	http://epidelta.mrcieu.ac.uk/	DNA methylation	age	sex,gestational age,cohort,cell composition (reference based),batch effects	Beta Values	years	Illumina HumanMethylation450	Whole blood		2338	2	Children	Both	European	33450751_Mulder-RH_age_model_1_with_age_as_a_fixed_effect	cg04002001	chr22:32329829	22	32329829	C22orf24	Open sea	-0.001	0.00018	2.3e-08
Mulder RH	ALSPAC,Generation R	33450751	2021-01-25	age	EFO_0000246	Model 1 with age as a fixed effect	http://epidelta.mrcieu.ac.uk/	DNA methylation	age	sex,gestational age,cohort,cell composition (reference based),batch effects	Beta Values	years	Illumina HumanMethylation450	Whole blood		2338	2	Children	Both	European	33450751_Mulder-RH_age_model_1_with_age_as_a_fixed_effect	cg04119909	chr10:79646104	10	79646104	DLG5	Open sea	-0.00049	0.00012	4e-05
Mulder RH	ALSPAC,Generation R	33450751	2021-01-25	age	EFO_0000246	Model 1 with age as a fixed effect	http://epidelta.mrcieu.ac.uk/	DNA methylation	age	sex,gestational age,cohort,cell composition (reference based),batch effects	Beta Values	years	Illumina HumanMethylation450	Whole blood		2338	2	Children	Both	European	33450751_Mulder-RH_age_model_1_with_age_as_a_fixed_effect	cg04253011	chr19:39906496	19	39906496	PLEKHG2	South shelf	-0.00076	0.00017	1.6e-05
Mulder RH	ALSPAC,Generation R	33450751	2021-01-25	age	EFO_0000246	Model 1 with age as a fixed effect	http://epidelta.mrcieu.ac.uk/	DNA methylation	age	sex,gestational age,cohort,cell composition (reference based),batch effects	Beta Values	years	Illumina HumanMethylation450	Whole blood		2338	2	Children	Both	European	33450751_Mulder-RH_age_model_1_with_age_as_a_fixed_effect	cg04395788	chr8:119081939	8	119081939	EXT1	Open sea	-0.00057	8.4e-05	1.1e-11
Mulder RH	ALSPAC,Generation R	33450751	2021-01-25	age	EFO_0000246	Model 1 with age as a fixed effect	http://epidelta.mrcieu.ac.uk/	DNA methylation	age	sex,gestational age,cohort,cell composition (reference based),batch effects	Beta Values	years	Illumina HumanMethylation450	Whole blood		2338	2	Children	Both	European	33450751_Mulder-RH_age_model_1_with_age_as_a_fixed_effect	cg04431002	chr16:84766438	16	84766438	USP10	Open sea	-0.0037	0.00024	0
Mulder RH	ALSPAC,Generation R	33450751	2021-01-25	age	EFO_0000246	Model 1 with age as a fixed effect	http://epidelta.mrcieu.ac.uk/	DNA methylation	age	sex,gestational age,cohort,cell composition (reference based),batch effects	Beta Values	years	Illumina HumanMethylation450	Whole blood		2338	2	Children	Both	European	33450751_Mulder-RH_age_model_1_with_age_as_a_fixed_effect	cg04459499	chr6:39772468	6	39772468	DAAM2	Open sea	-0.0012	0.00011	0
Mulder RH	ALSPAC,Generation R	33450751	2021-01-25	age	EFO_0000246	Model 1 with age as a fixed effect	http://epidelta.mrcieu.ac.uk/	DNA methylation	age	sex,gestational age,cohort,cell composition (reference based),batch effects	Beta Values	years	Illumina HumanMethylation450	Whole blood		2338	2	Children	Both	European	33450751_Mulder-RH_age_model_1_with_age_as_a_fixed_effect	cg04493000	chr22:48895658	22	48895658	FAM19A5	North shore	-0.0037	0.00024	0
Mulder RH	ALSPAC,Generation R	33450751	2021-01-25	age	EFO_0000246	Model 1 with age as a fixed effect	http://epidelta.mrcieu.ac.uk/	DNA methylation	age	sex,gestational age,cohort,cell composition (reference based),batch effects	Beta Values	years	Illumina HumanMethylation450	Whole blood		2338	2	Children	Both	European	33450751_Mulder-RH_age_model_1_with_age_as_a_fixed_effect	cg04498679	chr6:31895598	6	31895598	C2	Open sea	0.0037	0.00015	0
Mulder RH	ALSPAC,Generation R	33450751	2021-01-25	age	EFO_0000246	Model 1 with age as a fixed effect	http://epidelta.mrcieu.ac.uk/	DNA methylation	age	sex,gestational age,cohort,cell composition (reference based),batch effects	Beta Values	years	Illumina HumanMethylation450	Whole blood		2338	2	Children	Both	European	33450751_Mulder-RH_age_model_1_with_age_as_a_fixed_effect	cg04521027	chr20:13971064	20	13971064	SEL1L2	Open sea	-0.001	0.00024	1.2e-05
Mulder RH	ALSPAC,Generation R	33450751	2021-01-25	age	EFO_0000246	Model 1 with age as a fixed effect	http://epidelta.mrcieu.ac.uk/	DNA methylation	age	sex,gestational age,cohort,cell composition (reference based),batch effects	Beta Values	years	Illumina HumanMethylation450	Whole blood		2338	2	Children	Both	European	33450751_Mulder-RH_age_model_1_with_age_as_a_fixed_effect	cg04528931	chr2:240162187	2	240162187	HDAC4	Open sea	0.0022	0.00025	0
Mulder RH	ALSPAC,Generation R	33450751	2021-01-25	age	EFO_0000246	Model 1 with age as a fixed effect	http://epidelta.mrcieu.ac.uk/	DNA methylation	age	sex,gestational age,cohort,cell composition (reference based),batch effects	Beta Values	years	Illumina HumanMethylation450	Whole blood		2338	2	Children	Both	European	33450751_Mulder-RH_age_model_1_with_age_as_a_fixed_effect	cg04571584	chr1:113047945	1	113047945	WNT2B	North shelf	0.0016	0.00016	0
Mulder RH	ALSPAC,Generation R	33450751	2021-01-25	age	EFO_0000246	Model 1 with age as a fixed effect	http://epidelta.mrcieu.ac.uk/	DNA methylation	age	sex,gestational age,cohort,cell composition (reference based),batch effects	Beta Values	years	Illumina HumanMethylation450	Whole blood		2338	2	Children	Both	European	33450751_Mulder-RH_age_model_1_with_age_as_a_fixed_effect	cg04661929	chr17:75320035	17	75320035	SEPT9	Open sea	-0.0013	0.00014	0
Mulder RH	ALSPAC,Generation R	33450751	2021-01-25	age	EFO_0000246	Model 1 with age as a fixed effect	http://epidelta.mrcieu.ac.uk/	DNA methylation	age	sex,gestational age,cohort,cell composition (reference based),batch effects	Beta Values	years	Illumina HumanMethylation450	Whole blood		2338	2	Children	Both	European	33450751_Mulder-RH_age_model_1_with_age_as_a_fixed_effect	cg04692960	chr6:41076590	6	41076590	LOC221442	Open sea	-0.0013	0.0002	4.5e-10
Mulder RH	ALSPAC,Generation R	33450751	2021-01-25	age	EFO_0000246	Model 1 with age as a fixed effect	http://epidelta.mrcieu.ac.uk/	DNA methylation	age	sex,gestational age,cohort,cell composition (reference based),batch effects	Beta Values	years	Illumina HumanMethylation450	Whole blood		2338	2	Children	Both	European	33450751_Mulder-RH_age_model_1_with_age_as_a_fixed_effect	cg04695882	chr16:20756332	16	20756332	-	South shelf	0.0044	0.00018	0
Mulder RH	ALSPAC,Generation R	33450751	2021-01-25	age	EFO_0000246	Model 1 with age as a fixed effect	http://epidelta.mrcieu.ac.uk/	DNA methylation	age	sex,gestational age,cohort,cell composition (reference based),batch effects	Beta Values	years	Illumina HumanMethylation450	Whole blood		2338	2	Children	Both	European	33450751_Mulder-RH_age_model_1_with_age_as_a_fixed_effect	cg04810377	chr16:11761964	16	11761964	SNN	Island	0.00066	9.7e-05	6.9e-12
Mulder RH	ALSPAC,Generation R	33450751	2021-01-25	age	EFO_0000246	Model 1 with age as a fixed effect	http://epidelta.mrcieu.ac.uk/	DNA methylation	age	sex,gestational age,cohort,cell composition (reference based),batch effects	Beta Values	years	Illumina HumanMethylation450	Whole blood		2338	2	Children	Both	European	33450751_Mulder-RH_age_model_1_with_age_as_a_fixed_effect	cg04813697	chr10:22920025	10	22920025	PIP4K2A	Open sea	-0.0044	0.00026	0
Mulder RH	ALSPAC,Generation R	33450751	2021-01-25	age	EFO_0000246	Model 1 with age as a fixed effect	http://epidelta.mrcieu.ac.uk/	DNA methylation	age	sex,gestational age,cohort,cell composition (reference based),batch effects	Beta Values	years	Illumina HumanMethylation450	Whole blood		2338	2	Children	Both	European	33450751_Mulder-RH_age_model_1_with_age_as_a_fixed_effect	cg04824716	chr6:31125475	6	31125475	CCHCR1;TCF19	North shore	-0.00078	0.00011	1.9e-12
Mulder RH	ALSPAC,Generation R	33450751	2021-01-25	age	EFO_0000246	Model 1 with age as a fixed effect	http://epidelta.mrcieu.ac.uk/	DNA methylation	age	sex,gestational age,cohort,cell composition (reference based),batch effects	Beta Values	years	Illumina HumanMethylation450	Whole blood		2338	2	Children	Both	European	33450751_Mulder-RH_age_model_1_with_age_as_a_fixed_effect	cg04834204	chr2:69423553	2	69423553	ANTXR1	Open sea	-0.0024	0.00028	0
Mulder RH	ALSPAC,Generation R	33450751	2021-01-25	age	EFO_0000246	Model 1 with age as a fixed effect	http://epidelta.mrcieu.ac.uk/	DNA methylation	age	sex,gestational age,cohort,cell composition (reference based),batch effects	Beta Values	years	Illumina HumanMethylation450	Whole blood		2338	2	Children	Both	European	33450751_Mulder-RH_age_model_1_with_age_as_a_fixed_effect	cg04842553	chr2:55746074	2	55746074	CCDC104	North shore	-0.0026	0.00019	0
Mulder RH	ALSPAC,Generation R	33450751	2021-01-25	age	EFO_0000246	Model 1 with age as a fixed effect	http://epidelta.mrcieu.ac.uk/	DNA methylation	age	sex,gestational age,cohort,cell composition (reference based),batch effects	Beta Values	years	Illumina HumanMethylation450	Whole blood		2338	2	Children	Both	European	33450751_Mulder-RH_age_model_1_with_age_as_a_fixed_effect	cg04874580	chr8:30389210	8	30389210	RBPMS	Open sea	-0.0007	0.00013	3.1e-08
Mulder RH	ALSPAC,Generation R	33450751	2021-01-25	age	EFO_0000246	Model 1 with age as a fixed effect	http://epidelta.mrcieu.ac.uk/	DNA methylation	age	sex,gestational age,cohort,cell composition (reference based),batch effects	Beta Values	years	Illumina HumanMethylation450	Whole blood		2338	2	Children	Both	European	33450751_Mulder-RH_age_model_1_with_age_as_a_fixed_effect	cg04885775	chr3:114035416	3	114035416	MIR568	Open sea	-0.0034	0.00034	0
Mulder RH	ALSPAC,Generation R	33450751	2021-01-25	age	EFO_0000246	Model 1 with age as a fixed effect	http://epidelta.mrcieu.ac.uk/	DNA methylation	age	sex,gestational age,cohort,cell composition (reference based),batch effects	Beta Values	years	Illumina HumanMethylation450	Whole blood		2338	2	Children	Both	European	33450751_Mulder-RH_age_model_1_with_age_as_a_fixed_effect	cg04911518	chr14:31353148	14	31353148	COCH	Open sea	-0.0017	0.00036	3e-06
Mulder RH	ALSPAC,Generation R	33450751	2021-01-25	age	EFO_0000246	Model 1 with age as a fixed effect	http://epidelta.mrcieu.ac.uk/	DNA methylation	age	sex,gestational age,cohort,cell composition (reference based),batch effects	Beta Values	years	Illumina HumanMethylation450	Whole blood		2338	2	Children	Both	European	33450751_Mulder-RH_age_model_1_with_age_as_a_fixed_effect	cg04920630	chr3:127772689	3	127772689	SEC61A1	South shore	-0.0028	0.00017	0
Mulder RH	ALSPAC,Generation R	33450751	2021-01-25	age	EFO_0000246	Model 1 with age as a fixed effect	http://epidelta.mrcieu.ac.uk/	DNA methylation	age	sex,gestational age,cohort,cell composition (reference based),batch effects	Beta Values	years	Illumina HumanMethylation450	Whole blood		2338	2	Children	Both	European	33450751_Mulder-RH_age_model_1_with_age_as_a_fixed_effect	cg04929612	chr8:38512125	8	38512125	-	South shelf	-0.0059	0.00026	0
Mulder RH	ALSPAC,Generation R	33450751	2021-01-25	age	EFO_0000246	Model 1 with age as a fixed effect	http://epidelta.mrcieu.ac.uk/	DNA methylation	age	sex,gestational age,cohort,cell composition (reference based),batch effects	Beta Values	years	Illumina HumanMethylation450	Whole blood		2338	2	Children	Both	European	33450751_Mulder-RH_age_model_1_with_age_as_a_fixed_effect	cg05002166	chr1:217119469	1	217119469	ESRRG	Open sea	-0.0026	0.00027	0
Mulder RH	ALSPAC,Generation R	33450751	2021-01-25	age	EFO_0000246	Model 1 with age as a fixed effect	http://epidelta.mrcieu.ac.uk/	DNA methylation	age	sex,gestational age,cohort,cell composition (reference based),batch effects	Beta Values	years	Illumina HumanMethylation450	Whole blood		2338	2	Children	Both	European	33450751_Mulder-RH_age_model_1_with_age_as_a_fixed_effect	cg05042708	chr10:105212813	10	105212813	CALHM2	South shore	-0.0078	0.00027	0
Mulder RH	ALSPAC,Generation R	33450751	2021-01-25	age	EFO_0000246	Model 1 with age as a fixed effect	http://epidelta.mrcieu.ac.uk/	DNA methylation	age	sex,gestational age,cohort,cell composition (reference based),batch effects	Beta Values	years	Illumina HumanMethylation450	Whole blood		2338	2	Children	Both	European	33450751_Mulder-RH_age_model_1_with_age_as_a_fixed_effect	cg05086282	chr14:102228853	14	102228853	PPP2R5C	Island	-0.0022	0.00012	0
Mulder RH	ALSPAC,Generation R	33450751	2021-01-25	age	EFO_0000246	Model 1 with age as a fixed effect	http://epidelta.mrcieu.ac.uk/	DNA methylation	age	sex,gestational age,cohort,cell composition (reference based),batch effects	Beta Values	years	Illumina HumanMethylation450	Whole blood		2338	2	Children	Both	European	33450751_Mulder-RH_age_model_1_with_age_as_a_fixed_effect	cg05204315	chr10:129245728	10	129245728	DOCK1	Open sea	-0.0016	0.00018	0
Mulder RH	ALSPAC,Generation R	33450751	2021-01-25	age	EFO_0000246	Model 1 with age as a fixed effect	http://epidelta.mrcieu.ac.uk/	DNA methylation	age	sex,gestational age,cohort,cell composition (reference based),batch effects	Beta Values	years	Illumina HumanMethylation450	Whole blood		2338	2	Children	Both	European	33450751_Mulder-RH_age_model_1_with_age_as_a_fixed_effect	cg05224498	chr7:2519874	7	2519874	-	Open sea	-0.00085	0.00018	1.3e-06
Mulder RH	ALSPAC,Generation R	33450751	2021-01-25	age	EFO_0000246	Model 1 with age as a fixed effect	http://epidelta.mrcieu.ac.uk/	DNA methylation	age	sex,gestational age,cohort,cell composition (reference based),batch effects	Beta Values	years	Illumina HumanMethylation450	Whole blood		2338	2	Children	Both	European	33450751_Mulder-RH_age_model_1_with_age_as_a_fixed_effect	cg05248960	chr16:2259336	16	2259336	C16orf79;MLST8	South shelf	-0.0014	0.0002	2.7e-12
Mulder RH	ALSPAC,Generation R	33450751	2021-01-25	age	EFO_0000246	Model 1 with age as a fixed effect	http://epidelta.mrcieu.ac.uk/	DNA methylation	age	sex,gestational age,cohort,cell composition (reference based),batch effects	Beta Values	years	Illumina HumanMethylation450	Whole blood		2338	2	Children	Both	European	33450751_Mulder-RH_age_model_1_with_age_as_a_fixed_effect	cg05255819	chr4:139396968	4	139396968	-	Open sea	-0.002	0.00021	0
Mulder RH	ALSPAC,Generation R	33450751	2021-01-25	age	EFO_0000246	Model 1 with age as a fixed effect	http://epidelta.mrcieu.ac.uk/	DNA methylation	age	sex,gestational age,cohort,cell composition (reference based),batch effects	Beta Values	years	Illumina HumanMethylation450	Whole blood		2338	2	Children	Both	European	33450751_Mulder-RH_age_model_1_with_age_as_a_fixed_effect	cg05256043	chr13:95131951	13	95131951	DCT	Open sea	-0.0013	0.00015	0
Mulder RH	ALSPAC,Generation R	33450751	2021-01-25	age	EFO_0000246	Model 1 with age as a fixed effect	http://epidelta.mrcieu.ac.uk/	DNA methylation	age	sex,gestational age,cohort,cell composition (reference based),batch effects	Beta Values	years	Illumina HumanMethylation450	Whole blood		2338	2	Children	Both	European	33450751_Mulder-RH_age_model_1_with_age_as_a_fixed_effect	cg05358170	chr6:29692399	6	29692399	HLA-F	South shore	-0.0015	0.00012	0
Mulder RH	ALSPAC,Generation R	33450751	2021-01-25	age	EFO_0000246	Model 1 with age as a fixed effect	http://epidelta.mrcieu.ac.uk/	DNA methylation	age	sex,gestational age,cohort,cell composition (reference based),batch effects	Beta Values	years	Illumina HumanMethylation450	Whole blood		2338	2	Children	Both	European	33450751_Mulder-RH_age_model_1_with_age_as_a_fixed_effect	cg05361262	chr9:38067597	9	38067597	SHB	North shore	0.00087	7.7e-05	0
Mulder RH	ALSPAC,Generation R	33450751	2021-01-25	age	EFO_0000246	Model 1 with age as a fixed effect	http://epidelta.mrcieu.ac.uk/	DNA methylation	age	sex,gestational age,cohort,cell composition (reference based),batch effects	Beta Values	years	Illumina HumanMethylation450	Whole blood		2338	2	Children	Both	European	33450751_Mulder-RH_age_model_1_with_age_as_a_fixed_effect	cg05368595	chr6:14755316	6	14755316	-	Open sea	-0.0017	0.00013	0
Mulder RH	ALSPAC,Generation R	33450751	2021-01-25	age	EFO_0000246	Model 1 with age as a fixed effect	http://epidelta.mrcieu.ac.uk/	DNA methylation	age	sex,gestational age,cohort,cell composition (reference based),batch effects	Beta Values	years	Illumina HumanMethylation450	Whole blood		2338	2	Children	Both	European	33450751_Mulder-RH_age_model_1_with_age_as_a_fixed_effect	cg05419752	chr13:28360524	13	28360524	-	North shelf	-0.001	0.00021	1.1e-06
Mulder RH	ALSPAC,Generation R	33450751	2021-01-25	age	EFO_0000246	Model 1 with age as a fixed effect	http://epidelta.mrcieu.ac.uk/	DNA methylation	age	sex,gestational age,cohort,cell composition (reference based),batch effects	Beta Values	years	Illumina HumanMethylation450	Whole blood		2338	2	Children	Both	European	33450751_Mulder-RH_age_model_1_with_age_as_a_fixed_effect	cg05441518	chr10:1739453	10	1739453	ADARB2	North shore	-0.0012	9.8e-05	0
Mulder RH	ALSPAC,Generation R	33450751	2021-01-25	age	EFO_0000246	Model 1 with age as a fixed effect	http://epidelta.mrcieu.ac.uk/	DNA methylation	age	sex,gestational age,cohort,cell composition (reference based),batch effects	Beta Values	years	Illumina HumanMethylation450	Whole blood		2338	2	Children	Both	European	33450751_Mulder-RH_age_model_1_with_age_as_a_fixed_effect	cg05600023	chr1:22448373	1	22448373	WNT4	South shore	-0.00064	0.00015	2.4e-05
Mulder RH	ALSPAC,Generation R	33450751	2021-01-25	age	EFO_0000246	Model 1 with age as a fixed effect	http://epidelta.mrcieu.ac.uk/	DNA methylation	age	sex,gestational age,cohort,cell composition (reference based),batch effects	Beta Values	years	Illumina HumanMethylation450	Whole blood		2338	2	Children	Both	European	33450751_Mulder-RH_age_model_1_with_age_as_a_fixed_effect	cg05653887	chr22:46767176	22	46767176	CELSR1	North shelf	-0.0033	0.00017	0
Mulder RH	ALSPAC,Generation R	33450751	2021-01-25	age	EFO_0000246	Model 1 with age as a fixed effect	http://epidelta.mrcieu.ac.uk/	DNA methylation	age	sex,gestational age,cohort,cell composition (reference based),batch effects	Beta Values	years	Illumina HumanMethylation450	Whole blood		2338	2	Children	Both	European	33450751_Mulder-RH_age_model_1_with_age_as_a_fixed_effect	cg05673079	chr10:110084660	10	110084660	-	Open sea	-0.002	0.0002	0
Mulder RH	ALSPAC,Generation R	33450751	2021-01-25	age	EFO_0000246	Model 1 with age as a fixed effect	http://epidelta.mrcieu.ac.uk/	DNA methylation	age	sex,gestational age,cohort,cell composition (reference based),batch effects	Beta Values	years	Illumina HumanMethylation450	Whole blood		2338	2	Children	Both	European	33450751_Mulder-RH_age_model_1_with_age_as_a_fixed_effect	cg05690685	chr8:20293200	8	20293200	-	Open sea	-0.0015	0.00013	0
Mulder RH	ALSPAC,Generation R	33450751	2021-01-25	age	EFO_0000246	Model 1 with age as a fixed effect	http://epidelta.mrcieu.ac.uk/	DNA methylation	age	sex,gestational age,cohort,cell composition (reference based),batch effects	Beta Values	years	Illumina HumanMethylation450	Whole blood		2338	2	Children	Both	European	33450751_Mulder-RH_age_model_1_with_age_as_a_fixed_effect	cg05705018	chr11:133232497	11	133232497	OPCML	South shore	-0.0016	0.00016	0
Mulder RH	ALSPAC,Generation R	33450751	2021-01-25	age	EFO_0000246	Model 1 with age as a fixed effect	http://epidelta.mrcieu.ac.uk/	DNA methylation	age	sex,gestational age,cohort,cell composition (reference based),batch effects	Beta Values	years	Illumina HumanMethylation450	Whole blood		2338	2	Children	Both	European	33450751_Mulder-RH_age_model_1_with_age_as_a_fixed_effect	cg05787063	chr10:6740633	10	6740633	-	Open sea	-0.0035	0.00021	0
Mulder RH	ALSPAC,Generation R	33450751	2021-01-25	age	EFO_0000246	Model 1 with age as a fixed effect	http://epidelta.mrcieu.ac.uk/	DNA methylation	age	sex,gestational age,cohort,cell composition (reference based),batch effects	Beta Values	years	Illumina HumanMethylation450	Whole blood		2338	2	Children	Both	European	33450751_Mulder-RH_age_model_1_with_age_as_a_fixed_effect	cg05825073	chr7:27282237	7	27282237	EVX1	Island	0.0015	9e-05	0
Mulder RH	ALSPAC,Generation R	33450751	2021-01-25	age	EFO_0000246	Model 1 with age as a fixed effect	http://epidelta.mrcieu.ac.uk/	DNA methylation	age	sex,gestational age,cohort,cell composition (reference based),batch effects	Beta Values	years	Illumina HumanMethylation450	Whole blood		2338	2	Children	Both	European	33450751_Mulder-RH_age_model_1_with_age_as_a_fixed_effect	cg05873496	chr8:30305588	8	30305588	RBPMS	Open sea	-0.0016	0.00018	0
Mulder RH	ALSPAC,Generation R	33450751	2021-01-25	age	EFO_0000246	Model 1 with age as a fixed effect	http://epidelta.mrcieu.ac.uk/	DNA methylation	age	sex,gestational age,cohort,cell composition (reference based),batch effects	Beta Values	years	Illumina HumanMethylation450	Whole blood		2338	2	Children	Both	European	33450751_Mulder-RH_age_model_1_with_age_as_a_fixed_effect	cg05891548	chr19:42134620	19	42134620	CEACAM4	Open sea	-0.0023	0.00017	0
Mulder RH	ALSPAC,Generation R	33450751	2021-01-25	age	EFO_0000246	Model 1 with age as a fixed effect	http://epidelta.mrcieu.ac.uk/	DNA methylation	age	sex,gestational age,cohort,cell composition (reference based),batch effects	Beta Values	years	Illumina HumanMethylation450	Whole blood		2338	2	Children	Both	European	33450751_Mulder-RH_age_model_1_with_age_as_a_fixed_effect	cg05893785	chr10:72201943	10	72201943	NODAL	South shore	0.003	0.00015	0
Mulder RH	ALSPAC,Generation R	33450751	2021-01-25	age	EFO_0000246	Model 1 with age as a fixed effect	http://epidelta.mrcieu.ac.uk/	DNA methylation	age	sex,gestational age,cohort,cell composition (reference based),batch effects	Beta Values	years	Illumina HumanMethylation450	Whole blood		2338	2	Children	Both	European	33450751_Mulder-RH_age_model_1_with_age_as_a_fixed_effect	cg05895507	chr15:77155635	15	77155635	SCAPER	Open sea	-0.0039	0.00028	0
Mulder RH	ALSPAC,Generation R	33450751	2021-01-25	age	EFO_0000246	Model 1 with age as a fixed effect	http://epidelta.mrcieu.ac.uk/	DNA methylation	age	sex,gestational age,cohort,cell composition (reference based),batch effects	Beta Values	years	Illumina HumanMethylation450	Whole blood		2338	2	Children	Both	European	33450751_Mulder-RH_age_model_1_with_age_as_a_fixed_effect	cg05899747	chr5:10193133	5	10193133	-	Open sea	-0.0014	0.00016	0
Mulder RH	ALSPAC,Generation R	33450751	2021-01-25	age	EFO_0000246	Model 1 with age as a fixed effect	http://epidelta.mrcieu.ac.uk/	DNA methylation	age	sex,gestational age,cohort,cell composition (reference based),batch effects	Beta Values	years	Illumina HumanMethylation450	Whole blood		2338	2	Children	Both	European	33450751_Mulder-RH_age_model_1_with_age_as_a_fixed_effect	cg05924734	chr13:68683094	13	68683094	-	Open sea	-0.00072	0.00013	1.1e-08
Mulder RH	ALSPAC,Generation R	33450751	2021-01-25	age	EFO_0000246	Model 1 with age as a fixed effect	http://epidelta.mrcieu.ac.uk/	DNA methylation	age	sex,gestational age,cohort,cell composition (reference based),batch effects	Beta Values	years	Illumina HumanMethylation450	Whole blood		2338	2	Children	Both	European	33450751_Mulder-RH_age_model_1_with_age_as_a_fixed_effect	cg05934984	chr5:1258644	5	1258644	TERT	South shore	-0.00069	0.00017	4.6e-05
Mulder RH	ALSPAC,Generation R	33450751	2021-01-25	age	EFO_0000246	Model 1 with age as a fixed effect	http://epidelta.mrcieu.ac.uk/	DNA methylation	age	sex,gestational age,cohort,cell composition (reference based),batch effects	Beta Values	years	Illumina HumanMethylation450	Whole blood		2338	2	Children	Both	European	33450751_Mulder-RH_age_model_1_with_age_as_a_fixed_effect	cg05997414	chr2:240152476	2	240152476	HDAC4	North shore	0.00068	0.00014	6.1e-07
Mulder RH	ALSPAC,Generation R	33450751	2021-01-25	age	EFO_0000246	Model 1 with age as a fixed effect	http://epidelta.mrcieu.ac.uk/	DNA methylation	age	sex,gestational age,cohort,cell composition (reference based),batch effects	Beta Values	years	Illumina HumanMethylation450	Whole blood		2338	2	Children	Both	European	33450751_Mulder-RH_age_model_1_with_age_as_a_fixed_effect	cg06059032	chr2:236402544	2	236402544	AGAP1	Island	0.00047	0.00011	1.5e-05
Mulder RH	ALSPAC,Generation R	33450751	2021-01-25	age	EFO_0000246	Model 1 with age as a fixed effect	http://epidelta.mrcieu.ac.uk/	DNA methylation	age	sex,gestational age,cohort,cell composition (reference based),batch effects	Beta Values	years	Illumina HumanMethylation450	Whole blood		2338	2	Children	Both	European	33450751_Mulder-RH_age_model_1_with_age_as_a_fixed_effect	cg06067842	chr10:63213385	10	63213385	TMEM26	South shore	0.0011	0.00013	0
Mulder RH	ALSPAC,Generation R	33450751	2021-01-25	age	EFO_0000246	Model 1 with age as a fixed effect	http://epidelta.mrcieu.ac.uk/	DNA methylation	age	sex,gestational age,cohort,cell composition (reference based),batch effects	Beta Values	years	Illumina HumanMethylation450	Whole blood		2338	2	Children	Both	European	33450751_Mulder-RH_age_model_1_with_age_as_a_fixed_effect	cg06088575	chr3:447414	3	447414	CHL1	Open sea	-0.0015	0.00015	0
Mulder RH	ALSPAC,Generation R	33450751	2021-01-25	age	EFO_0000246	Model 1 with age as a fixed effect	http://epidelta.mrcieu.ac.uk/	DNA methylation	age	sex,gestational age,cohort,cell composition (reference based),batch effects	Beta Values	years	Illumina HumanMethylation450	Whole blood		2338	2	Children	Both	European	33450751_Mulder-RH_age_model_1_with_age_as_a_fixed_effect	cg06160809	chr2:217559688	2	217559688	IGFBP5	South shore	0.0013	0.00011	0
Mulder RH	ALSPAC,Generation R	33450751	2021-01-25	age	EFO_0000246	Model 1 with age as a fixed effect	http://epidelta.mrcieu.ac.uk/	DNA methylation	age	sex,gestational age,cohort,cell composition (reference based),batch effects	Beta Values	years	Illumina HumanMethylation450	Whole blood		2338	2	Children	Both	European	33450751_Mulder-RH_age_model_1_with_age_as_a_fixed_effect	cg06222699	chr7:98744600	7	98744600	-	South shelf	-0.0024	0.00028	0
Mulder RH	ALSPAC,Generation R	33450751	2021-01-25	age	EFO_0000246	Model 1 with age as a fixed effect	http://epidelta.mrcieu.ac.uk/	DNA methylation	age	sex,gestational age,cohort,cell composition (reference based),batch effects	Beta Values	years	Illumina HumanMethylation450	Whole blood		2338	2	Children	Both	European	33450751_Mulder-RH_age_model_1_with_age_as_a_fixed_effect	cg06224893	chr2:25526639	2	25526639	DNMT3A	Open sea	-0.00048	8.7e-05	2.9e-08
Mulder RH	ALSPAC,Generation R	33450751	2021-01-25	age	EFO_0000246	Model 1 with age as a fixed effect	http://epidelta.mrcieu.ac.uk/	DNA methylation	age	sex,gestational age,cohort,cell composition (reference based),batch effects	Beta Values	years	Illumina HumanMethylation450	Whole blood		2338	2	Children	Both	European	33450751_Mulder-RH_age_model_1_with_age_as_a_fixed_effect	cg06296331	chr2:134024459	2	134024459	NCKAP5	Island	0.0013	8.5e-05	0
Mulder RH	ALSPAC,Generation R	33450751	2021-01-25	age	EFO_0000246	Model 1 with age as a fixed effect	http://epidelta.mrcieu.ac.uk/	DNA methylation	age	sex,gestational age,cohort,cell composition (reference based),batch effects	Beta Values	years	Illumina HumanMethylation450	Whole blood		2338	2	Children	Both	European	33450751_Mulder-RH_age_model_1_with_age_as_a_fixed_effect	cg06408078	chr4:109090828	4	109090828	LEF1;LOC641518	North shore	0.0019	0.00014	0
Mulder RH	ALSPAC,Generation R	33450751	2021-01-25	age	EFO_0000246	Model 1 with age as a fixed effect	http://epidelta.mrcieu.ac.uk/	DNA methylation	age	sex,gestational age,cohort,cell composition (reference based),batch effects	Beta Values	years	Illumina HumanMethylation450	Whole blood		2338	2	Children	Both	European	33450751_Mulder-RH_age_model_1_with_age_as_a_fixed_effect	cg06420834	chr20:35169380	20	35169380	MYL9	Island	0.003	0.00022	0
Mulder RH	ALSPAC,Generation R	33450751	2021-01-25	age	EFO_0000246	Model 1 with age as a fixed effect	http://epidelta.mrcieu.ac.uk/	DNA methylation	age	sex,gestational age,cohort,cell composition (reference based),batch effects	Beta Values	years	Illumina HumanMethylation450	Whole blood		2338	2	Children	Both	European	33450751_Mulder-RH_age_model_1_with_age_as_a_fixed_effect	cg06437747	chr1:2890836	1	2890836	-	South shelf	-0.0095	0.00021	0
Mulder RH	ALSPAC,Generation R	33450751	2021-01-25	age	EFO_0000246	Model 1 with age as a fixed effect	http://epidelta.mrcieu.ac.uk/	DNA methylation	age	sex,gestational age,cohort,cell composition (reference based),batch effects	Beta Values	years	Illumina HumanMethylation450	Whole blood		2338	2	Children	Both	European	33450751_Mulder-RH_age_model_1_with_age_as_a_fixed_effect	cg06483575	chr20:2464696	20	2464696	ZNF343	Open sea	-0.0017	0.00027	3.3e-10
Mulder RH	ALSPAC,Generation R	33450751	2021-01-25	age	EFO_0000246	Model 1 with age as a fixed effect	http://epidelta.mrcieu.ac.uk/	DNA methylation	age	sex,gestational age,cohort,cell composition (reference based),batch effects	Beta Values	years	Illumina HumanMethylation450	Whole blood		2338	2	Children	Both	European	33450751_Mulder-RH_age_model_1_with_age_as_a_fixed_effect	cg06523224	chr15:83953883	15	83953883	BNC1	Island	0.00034	3.9e-05	0
Mulder RH	ALSPAC,Generation R	33450751	2021-01-25	age	EFO_0000246	Model 1 with age as a fixed effect	http://epidelta.mrcieu.ac.uk/	DNA methylation	age	sex,gestational age,cohort,cell composition (reference based),batch effects	Beta Values	years	Illumina HumanMethylation450	Whole blood		2338	2	Children	Both	European	33450751_Mulder-RH_age_model_1_with_age_as_a_fixed_effect	cg06601581	chr16:85404654	16	85404654	-	North shelf	-0.0049	0.00022	0
Mulder RH	ALSPAC,Generation R	33450751	2021-01-25	age	EFO_0000246	Model 1 with age as a fixed effect	http://epidelta.mrcieu.ac.uk/	DNA methylation	age	sex,gestational age,cohort,cell composition (reference based),batch effects	Beta Values	years	Illumina HumanMethylation450	Whole blood		2338	2	Children	Both	European	33450751_Mulder-RH_age_model_1_with_age_as_a_fixed_effect	cg06613738	chr16:15596423	16	15596423	C16orf45	Open sea	-0.0023	0.00014	0
Mulder RH	ALSPAC,Generation R	33450751	2021-01-25	age	EFO_0000246	Model 1 with age as a fixed effect	http://epidelta.mrcieu.ac.uk/	DNA methylation	age	sex,gestational age,cohort,cell composition (reference based),batch effects	Beta Values	years	Illumina HumanMethylation450	Whole blood		2338	2	Children	Both	European	33450751_Mulder-RH_age_model_1_with_age_as_a_fixed_effect	cg06643013	chr6:134217242	6	134217242	-	Island	0.0017	0.00012	0
Mulder RH	ALSPAC,Generation R	33450751	2021-01-25	age	EFO_0000246	Model 1 with age as a fixed effect	http://epidelta.mrcieu.ac.uk/	DNA methylation	age	sex,gestational age,cohort,cell composition (reference based),batch effects	Beta Values	years	Illumina HumanMethylation450	Whole blood		2338	2	Children	Both	European	33450751_Mulder-RH_age_model_1_with_age_as_a_fixed_effect	cg06747288	chr1:31247617	1	31247617	-	South shore	-0.0021	0.00014	0
Mulder RH	ALSPAC,Generation R	33450751	2021-01-25	age	EFO_0000246	Model 1 with age as a fixed effect	http://epidelta.mrcieu.ac.uk/	DNA methylation	age	sex,gestational age,cohort,cell composition (reference based),batch effects	Beta Values	years	Illumina HumanMethylation450	Whole blood		2338	2	Children	Both	European	33450751_Mulder-RH_age_model_1_with_age_as_a_fixed_effect	cg06755071	chr17:3438026	17	3438026	TRPV3	North shore	-0.0011	0.00015	5.4e-13
Mulder RH	ALSPAC,Generation R	33450751	2021-01-25	age	EFO_0000246	Model 1 with age as a fixed effect	http://epidelta.mrcieu.ac.uk/	DNA methylation	age	sex,gestational age,cohort,cell composition (reference based),batch effects	Beta Values	years	Illumina HumanMethylation450	Whole blood		2338	2	Children	Both	European	33450751_Mulder-RH_age_model_1_with_age_as_a_fixed_effect	cg06758559	chr16:53576222	16	53576222	-	Open sea	0.001	0.00025	2.5e-05
Mulder RH	ALSPAC,Generation R	33450751	2021-01-25	age	EFO_0000246	Model 1 with age as a fixed effect	http://epidelta.mrcieu.ac.uk/	DNA methylation	age	sex,gestational age,cohort,cell composition (reference based),batch effects	Beta Values	years	Illumina HumanMethylation450	Whole blood		2338	2	Children	Both	European	33450751_Mulder-RH_age_model_1_with_age_as_a_fixed_effect	cg06861115	chr15:68152850	15	68152850	-	North shelf	-0.0027	0.00018	0
Mulder RH	ALSPAC,Generation R	33450751	2021-01-25	age	EFO_0000246	Model 1 with age as a fixed effect	http://epidelta.mrcieu.ac.uk/	DNA methylation	age	sex,gestational age,cohort,cell composition (reference based),batch effects	Beta Values	years	Illumina HumanMethylation450	Whole blood		2338	2	Children	Both	European	33450751_Mulder-RH_age_model_1_with_age_as_a_fixed_effect	cg06907626	chr7:44580809	7	44580809	NPC1L1	Open sea	-0.00066	0.00015	1e-05
Mulder RH	ALSPAC,Generation R	33450751	2021-01-25	age	EFO_0000246	Model 1 with age as a fixed effect	http://epidelta.mrcieu.ac.uk/	DNA methylation	age	sex,gestational age,cohort,cell composition (reference based),batch effects	Beta Values	years	Illumina HumanMethylation450	Whole blood		2338	2	Children	Both	European	33450751_Mulder-RH_age_model_1_with_age_as_a_fixed_effect	cg06970461	chr2:96782027	2	96782027	ADRA2B	Island	0.0011	0.00012	0
Mulder RH	ALSPAC,Generation R	33450751	2021-01-25	age	EFO_0000246	Model 1 with age as a fixed effect	http://epidelta.mrcieu.ac.uk/	DNA methylation	age	sex,gestational age,cohort,cell composition (reference based),batch effects	Beta Values	years	Illumina HumanMethylation450	Whole blood		2338	2	Children	Both	European	33450751_Mulder-RH_age_model_1_with_age_as_a_fixed_effect	cg06971773	chr10:71169083	10	71169083	TACR2	South shore	-0.0023	0.0003	1.1e-14
Mulder RH	ALSPAC,Generation R	33450751	2021-01-25	age	EFO_0000246	Model 1 with age as a fixed effect	http://epidelta.mrcieu.ac.uk/	DNA methylation	age	sex,gestational age,cohort,cell composition (reference based),batch effects	Beta Values	years	Illumina HumanMethylation450	Whole blood		2338	2	Children	Both	European	33450751_Mulder-RH_age_model_1_with_age_as_a_fixed_effect	cg06996372	chr1:16271373	1	16271373	ZBTB17	Island	-0.0012	0.00012	0
Mulder RH	ALSPAC,Generation R	33450751	2021-01-25	age	EFO_0000246	Model 1 with age as a fixed effect	http://epidelta.mrcieu.ac.uk/	DNA methylation	age	sex,gestational age,cohort,cell composition (reference based),batch effects	Beta Values	years	Illumina HumanMethylation450	Whole blood		2338	2	Children	Both	European	33450751_Mulder-RH_age_model_1_with_age_as_a_fixed_effect	cg07056236	chr10:109710225	10	109710225	-	Open sea	-0.00036	5.2e-05	1e-11
Mulder RH	ALSPAC,Generation R	33450751	2021-01-25	age	EFO_0000246	Model 1 with age as a fixed effect	http://epidelta.mrcieu.ac.uk/	DNA methylation	age	sex,gestational age,cohort,cell composition (reference based),batch effects	Beta Values	years	Illumina HumanMethylation450	Whole blood		2338	2	Children	Both	European	33450751_Mulder-RH_age_model_1_with_age_as_a_fixed_effect	cg07142667	chr1:204041849	1	204041849	SOX13	North shore	0.0014	0.00017	0
Mulder RH	ALSPAC,Generation R	33450751	2021-01-25	age	EFO_0000246	Model 1 with age as a fixed effect	http://epidelta.mrcieu.ac.uk/	DNA methylation	age	sex,gestational age,cohort,cell composition (reference based),batch effects	Beta Values	years	Illumina HumanMethylation450	Whole blood		2338	2	Children	Both	European	33450751_Mulder-RH_age_model_1_with_age_as_a_fixed_effect	cg07243202	chr8:134315520	8	134315520	-	Open sea	-0.0048	0.00019	0
Mulder RH	ALSPAC,Generation R	33450751	2021-01-25	age	EFO_0000246	Model 1 with age as a fixed effect	http://epidelta.mrcieu.ac.uk/	DNA methylation	age	sex,gestational age,cohort,cell composition (reference based),batch effects	Beta Values	years	Illumina HumanMethylation450	Whole blood		2338	2	Children	Both	European	33450751_Mulder-RH_age_model_1_with_age_as_a_fixed_effect	cg07255664	chr20:23028977	20	23028977	THBD	Island	0.00088	0.00012	5.8e-14
Mulder RH	ALSPAC,Generation R	33450751	2021-01-25	age	EFO_0000246	Model 1 with age as a fixed effect	http://epidelta.mrcieu.ac.uk/	DNA methylation	age	sex,gestational age,cohort,cell composition (reference based),batch effects	Beta Values	years	Illumina HumanMethylation450	Whole blood		2338	2	Children	Both	European	33450751_Mulder-RH_age_model_1_with_age_as_a_fixed_effect	cg07296835	chr8:41134425	8	41134425	SFRP1	Open sea	-0.00054	0.00012	6.2e-06
Mulder RH	ALSPAC,Generation R	33450751	2021-01-25	age	EFO_0000246	Model 1 with age as a fixed effect	http://epidelta.mrcieu.ac.uk/	DNA methylation	age	sex,gestational age,cohort,cell composition (reference based),batch effects	Beta Values	years	Illumina HumanMethylation450	Whole blood		2338	2	Children	Both	European	33450751_Mulder-RH_age_model_1_with_age_as_a_fixed_effect	cg07311250	chr2:120984408	2	120984408	-	South shelf	-0.00089	0.00012	2.2e-13
Mulder RH	ALSPAC,Generation R	33450751	2021-01-25	age	EFO_0000246	Model 1 with age as a fixed effect	http://epidelta.mrcieu.ac.uk/	DNA methylation	age	sex,gestational age,cohort,cell composition (reference based),batch effects	Beta Values	years	Illumina HumanMethylation450	Whole blood		2338	2	Children	Both	European	33450751_Mulder-RH_age_model_1_with_age_as_a_fixed_effect	cg07313162	chr5:34587700	5	34587700	-	Open sea	-0.003	0.00024	0
Mulder RH	ALSPAC,Generation R	33450751	2021-01-25	age	EFO_0000246	Model 1 with age as a fixed effect	http://epidelta.mrcieu.ac.uk/	DNA methylation	age	sex,gestational age,cohort,cell composition (reference based),batch effects	Beta Values	years	Illumina HumanMethylation450	Whole blood		2338	2	Children	Both	European	33450751_Mulder-RH_age_model_1_with_age_as_a_fixed_effect	cg07333545	chr6:52170606	6	52170606	-	North shore	-0.0095	0.0003	0
Mulder RH	ALSPAC,Generation R	33450751	2021-01-25	age	EFO_0000246	Model 1 with age as a fixed effect	http://epidelta.mrcieu.ac.uk/	DNA methylation	age	sex,gestational age,cohort,cell composition (reference based),batch effects	Beta Values	years	Illumina HumanMethylation450	Whole blood		2338	2	Children	Both	European	33450751_Mulder-RH_age_model_1_with_age_as_a_fixed_effect	cg07344468	chr11:127811816	11	127811816	-	Open sea	-0.0021	0.00028	8.1e-14
Mulder RH	ALSPAC,Generation R	33450751	2021-01-25	age	EFO_0000246	Model 1 with age as a fixed effect	http://epidelta.mrcieu.ac.uk/	DNA methylation	age	sex,gestational age,cohort,cell composition (reference based),batch effects	Beta Values	years	Illumina HumanMethylation450	Whole blood		2338	2	Children	Both	European	33450751_Mulder-RH_age_model_1_with_age_as_a_fixed_effect	cg07403152	chr3:27771389	3	27771389	-	North shore	0.001	8.9e-05	0
Mulder RH	ALSPAC,Generation R	33450751	2021-01-25	age	EFO_0000246	Model 1 with age as a fixed effect	http://epidelta.mrcieu.ac.uk/	DNA methylation	age	sex,gestational age,cohort,cell composition (reference based),batch effects	Beta Values	years	Illumina HumanMethylation450	Whole blood		2338	2	Children	Both	European	33450751_Mulder-RH_age_model_1_with_age_as_a_fixed_effect	cg07506510	chr11:2951911	11	2951911	PHLDA2	South shore	-0.0039	0.00017	0
Mulder RH	ALSPAC,Generation R	33450751	2021-01-25	age	EFO_0000246	Model 1 with age as a fixed effect	http://epidelta.mrcieu.ac.uk/	DNA methylation	age	sex,gestational age,cohort,cell composition (reference based),batch effects	Beta Values	years	Illumina HumanMethylation450	Whole blood		2338	2	Children	Both	European	33450751_Mulder-RH_age_model_1_with_age_as_a_fixed_effect	cg07617814	chr20:52198164	20	52198164	ZNF217	Island	-0.0034	0.00018	0
Mulder RH	ALSPAC,Generation R	33450751	2021-01-25	age	EFO_0000246	Model 1 with age as a fixed effect	http://epidelta.mrcieu.ac.uk/	DNA methylation	age	sex,gestational age,cohort,cell composition (reference based),batch effects	Beta Values	years	Illumina HumanMethylation450	Whole blood		2338	2	Children	Both	European	33450751_Mulder-RH_age_model_1_with_age_as_a_fixed_effect	cg07619170	chr2:191903494	2	191903494	STAT4	Open sea	-0.0028	0.00023	0
Mulder RH	ALSPAC,Generation R	33450751	2021-01-25	age	EFO_0000246	Model 1 with age as a fixed effect	http://epidelta.mrcieu.ac.uk/	DNA methylation	age	sex,gestational age,cohort,cell composition (reference based),batch effects	Beta Values	years	Illumina HumanMethylation450	Whole blood		2338	2	Children	Both	European	33450751_Mulder-RH_age_model_1_with_age_as_a_fixed_effect	cg07759162	chr15:75488313	15	75488313	-	Open sea	-0.0009	0.0002	8e-06
Mulder RH	ALSPAC,Generation R	33450751	2021-01-25	age	EFO_0000246	Model 1 with age as a fixed effect	http://epidelta.mrcieu.ac.uk/	DNA methylation	age	sex,gestational age,cohort,cell composition (reference based),batch effects	Beta Values	years	Illumina HumanMethylation450	Whole blood		2338	2	Children	Both	European	33450751_Mulder-RH_age_model_1_with_age_as_a_fixed_effect	cg07886914	chr8:28198639	8	28198639	PNOC	Open sea	-0.002	9.8e-05	0
Mulder RH	ALSPAC,Generation R	33450751	2021-01-25	age	EFO_0000246	Model 1 with age as a fixed effect	http://epidelta.mrcieu.ac.uk/	DNA methylation	age	sex,gestational age,cohort,cell composition (reference based),batch effects	Beta Values	years	Illumina HumanMethylation450	Whole blood		2338	2	Children	Both	European	33450751_Mulder-RH_age_model_1_with_age_as_a_fixed_effect	cg07910560	chr7:157361396	7	157361396	PTPRN2	North shore	-0.00067	0.00016	1.8e-05
Mulder RH	ALSPAC,Generation R	33450751	2021-01-25	age	EFO_0000246	Model 1 with age as a fixed effect	http://epidelta.mrcieu.ac.uk/	DNA methylation	age	sex,gestational age,cohort,cell composition (reference based),batch effects	Beta Values	years	Illumina HumanMethylation450	Whole blood		2338	2	Children	Both	European	33450751_Mulder-RH_age_model_1_with_age_as_a_fixed_effect	cg07914250	chr12:122434665	12	122434665	WDR66	Open sea	-0.0028	0.00034	2.2e-16
Mulder RH	ALSPAC,Generation R	33450751	2021-01-25	age	EFO_0000246	Model 1 with age as a fixed effect	http://epidelta.mrcieu.ac.uk/	DNA methylation	age	sex,gestational age,cohort,cell composition (reference based),batch effects	Beta Values	years	Illumina HumanMethylation450	Whole blood		2338	2	Children	Both	European	33450751_Mulder-RH_age_model_1_with_age_as_a_fixed_effect	cg07949060	chr13:54362844	13	54362844	-	Open sea	-0.0014	0.00013	0
Mulder RH	ALSPAC,Generation R	33450751	2021-01-25	age	EFO_0000246	Model 1 with age as a fixed effect	http://epidelta.mrcieu.ac.uk/	DNA methylation	age	sex,gestational age,cohort,cell composition (reference based),batch effects	Beta Values	years	Illumina HumanMethylation450	Whole blood		2338	2	Children	Both	European	33450751_Mulder-RH_age_model_1_with_age_as_a_fixed_effect	cg08019151	chr3:38836991	3	38836991	SCN10A	Open sea	-0.0021	0.00018	0
Mulder RH	ALSPAC,Generation R	33450751	2021-01-25	age	EFO_0000246	Model 1 with age as a fixed effect	http://epidelta.mrcieu.ac.uk/	DNA methylation	age	sex,gestational age,cohort,cell composition (reference based),batch effects	Beta Values	years	Illumina HumanMethylation450	Whole blood		2338	2	Children	Both	European	33450751_Mulder-RH_age_model_1_with_age_as_a_fixed_effect	cg08038974	chr20:45338122	20	45338122	SLC2A10	Island	-0.00063	0.00013	5.2e-07
Mulder RH	ALSPAC,Generation R	33450751	2021-01-25	age	EFO_0000246	Model 1 with age as a fixed effect	http://epidelta.mrcieu.ac.uk/	DNA methylation	age	sex,gestational age,cohort,cell composition (reference based),batch effects	Beta Values	years	Illumina HumanMethylation450	Whole blood		2338	2	Children	Both	European	33450751_Mulder-RH_age_model_1_with_age_as_a_fixed_effect	cg08039751	chr1:2424656	1	2424656	PLCH2	Open sea	-0.00092	0.00023	7.7e-05
Mulder RH	ALSPAC,Generation R	33450751	2021-01-25	age	EFO_0000246	Model 1 with age as a fixed effect	http://epidelta.mrcieu.ac.uk/	DNA methylation	age	sex,gestational age,cohort,cell composition (reference based),batch effects	Beta Values	years	Illumina HumanMethylation450	Whole blood		2338	2	Children	Both	European	33450751_Mulder-RH_age_model_1_with_age_as_a_fixed_effect	cg08198193	chr5:81146787	5	81146787	-	Open sea	0.003	0.00015	0
Mulder RH	ALSPAC,Generation R	33450751	2021-01-25	age	EFO_0000246	Model 1 with age as a fixed effect	http://epidelta.mrcieu.ac.uk/	DNA methylation	age	sex,gestational age,cohort,cell composition (reference based),batch effects	Beta Values	years	Illumina HumanMethylation450	Whole blood		2338	2	Children	Both	European	33450751_Mulder-RH_age_model_1_with_age_as_a_fixed_effect	cg08248461	chr11:67407202	11	67407202	TBX10	Open sea	-0.0011	0.00015	1.8e-13
Mulder RH	ALSPAC,Generation R	33450751	2021-01-25	age	EFO_0000246	Model 1 with age as a fixed effect	http://epidelta.mrcieu.ac.uk/	DNA methylation	age	sex,gestational age,cohort,cell composition (reference based),batch effects	Beta Values	years	Illumina HumanMethylation450	Whole blood		2338	2	Children	Both	European	33450751_Mulder-RH_age_model_1_with_age_as_a_fixed_effect	cg08255481	chr16:88103035	16	88103035	BANP	South shore	0.0029	0.00023	0
Mulder RH	ALSPAC,Generation R	33450751	2021-01-25	age	EFO_0000246	Model 1 with age as a fixed effect	http://epidelta.mrcieu.ac.uk/	DNA methylation	age	sex,gestational age,cohort,cell composition (reference based),batch effects	Beta Values	years	Illumina HumanMethylation450	Whole blood		2338	2	Children	Both	European	33450751_Mulder-RH_age_model_1_with_age_as_a_fixed_effect	cg08490094	chr3:35785735	3	35785735	MIR128-2;ARPP-21	Open sea	-0.00095	0.00013	2e-13
Mulder RH	ALSPAC,Generation R	33450751	2021-01-25	age	EFO_0000246	Model 1 with age as a fixed effect	http://epidelta.mrcieu.ac.uk/	DNA methylation	age	sex,gestational age,cohort,cell composition (reference based),batch effects	Beta Values	years	Illumina HumanMethylation450	Whole blood		2338	2	Children	Both	European	33450751_Mulder-RH_age_model_1_with_age_as_a_fixed_effect	cg08501420	chr12:67463828	12	67463828	-	South shore	0.0026	0.00018	0
Mulder RH	ALSPAC,Generation R	33450751	2021-01-25	age	EFO_0000246	Model 1 with age as a fixed effect	http://epidelta.mrcieu.ac.uk/	DNA methylation	age	sex,gestational age,cohort,cell composition (reference based),batch effects	Beta Values	years	Illumina HumanMethylation450	Whole blood		2338	2	Children	Both	European	33450751_Mulder-RH_age_model_1_with_age_as_a_fixed_effect	cg08567182	chr7:28583568	7	28583568	CREB5	Open sea	-0.0032	0.00025	0
Mulder RH	ALSPAC,Generation R	33450751	2021-01-25	age	EFO_0000246	Model 1 with age as a fixed effect	http://epidelta.mrcieu.ac.uk/	DNA methylation	age	sex,gestational age,cohort,cell composition (reference based),batch effects	Beta Values	years	Illumina HumanMethylation450	Whole blood		2338	2	Children	Both	European	33450751_Mulder-RH_age_model_1_with_age_as_a_fixed_effect	cg08605855	chr7:86825549	7	86825549	C7orf23;DMTF1	Open sea	-0.0018	0.00039	5.7e-06
Mulder RH	ALSPAC,Generation R	33450751	2021-01-25	age	EFO_0000246	Model 1 with age as a fixed effect	http://epidelta.mrcieu.ac.uk/	DNA methylation	age	sex,gestational age,cohort,cell composition (reference based),batch effects	Beta Values	years	Illumina HumanMethylation450	Whole blood		2338	2	Children	Both	European	33450751_Mulder-RH_age_model_1_with_age_as_a_fixed_effect	cg08638320	chr1:47900265	1	47900265	FOXD2;MGC12982	Island	0.0081	0.00023	0
Mulder RH	ALSPAC,Generation R	33450751	2021-01-25	age	EFO_0000246	Model 1 with age as a fixed effect	http://epidelta.mrcieu.ac.uk/	DNA methylation	age	sex,gestational age,cohort,cell composition (reference based),batch effects	Beta Values	years	Illumina HumanMethylation450	Whole blood		2338	2	Children	Both	European	33450751_Mulder-RH_age_model_1_with_age_as_a_fixed_effect	cg08726338	chr2:43904011	2	43904011	PLEKHH2;LOC728819	Open sea	-0.01	0.00035	0
Mulder RH	ALSPAC,Generation R	33450751	2021-01-25	age	EFO_0000246	Model 1 with age as a fixed effect	http://epidelta.mrcieu.ac.uk/	DNA methylation	age	sex,gestational age,cohort,cell composition (reference based),batch effects	Beta Values	years	Illumina HumanMethylation450	Whole blood		2338	2	Children	Both	European	33450751_Mulder-RH_age_model_1_with_age_as_a_fixed_effect	cg08833741	chr8:37309846	8	37309846	-	Open sea	-0.0041	0.00026	0
Mulder RH	ALSPAC,Generation R	33450751	2021-01-25	age	EFO_0000246	Model 1 with age as a fixed effect	http://epidelta.mrcieu.ac.uk/	DNA methylation	age	sex,gestational age,cohort,cell composition (reference based),batch effects	Beta Values	years	Illumina HumanMethylation450	Whole blood		2338	2	Children	Both	European	33450751_Mulder-RH_age_model_1_with_age_as_a_fixed_effect	cg08877374	chr1:31845904	1	31845904	FABP3	Open sea	0.0037	0.00015	0
Mulder RH	ALSPAC,Generation R	33450751	2021-01-25	age	EFO_0000246	Model 1 with age as a fixed effect	http://epidelta.mrcieu.ac.uk/	DNA methylation	age	sex,gestational age,cohort,cell composition (reference based),batch effects	Beta Values	years	Illumina HumanMethylation450	Whole blood		2338	2	Children	Both	European	33450751_Mulder-RH_age_model_1_with_age_as_a_fixed_effect	cg08937156	chr11:6679115	11	6679115	-	South shelf	-0.0016	0.0002	1e-14
Mulder RH	ALSPAC,Generation R	33450751	2021-01-25	age	EFO_0000246	Model 1 with age as a fixed effect	http://epidelta.mrcieu.ac.uk/	DNA methylation	age	sex,gestational age,cohort,cell composition (reference based),batch effects	Beta Values	years	Illumina HumanMethylation450	Whole blood		2338	2	Children	Both	European	33450751_Mulder-RH_age_model_1_with_age_as_a_fixed_effect	cg08986727	chr5:14489178	5	14489178	TRIO	South shore	-0.0022	0.00023	0
Mulder RH	ALSPAC,Generation R	33450751	2021-01-25	age	EFO_0000246	Model 1 with age as a fixed effect	http://epidelta.mrcieu.ac.uk/	DNA methylation	age	sex,gestational age,cohort,cell composition (reference based),batch effects	Beta Values	years	Illumina HumanMethylation450	Whole blood		2338	2	Children	Both	European	33450751_Mulder-RH_age_model_1_with_age_as_a_fixed_effect	cg08991210	chr12:133010785	12	133010785	-	Island	-0.0015	0.00016	0
Mulder RH	ALSPAC,Generation R	33450751	2021-01-25	age	EFO_0000246	Model 1 with age as a fixed effect	http://epidelta.mrcieu.ac.uk/	DNA methylation	age	sex,gestational age,cohort,cell composition (reference based),batch effects	Beta Values	years	Illumina HumanMethylation450	Whole blood		2338	2	Children	Both	European	33450751_Mulder-RH_age_model_1_with_age_as_a_fixed_effect	cg09063663	chr1:16484811	1	16484811	-	South shelf	-0.0023	0.0001	0
Mulder RH	ALSPAC,Generation R	33450751	2021-01-25	age	EFO_0000246	Model 1 with age as a fixed effect	http://epidelta.mrcieu.ac.uk/	DNA methylation	age	sex,gestational age,cohort,cell composition (reference based),batch effects	Beta Values	years	Illumina HumanMethylation450	Whole blood		2338	2	Children	Both	European	33450751_Mulder-RH_age_model_1_with_age_as_a_fixed_effect	cg09244277	chr2:12538247	2	12538247	-	Open sea	-0.002	0.00022	0
Mulder RH	ALSPAC,Generation R	33450751	2021-01-25	age	EFO_0000246	Model 1 with age as a fixed effect	http://epidelta.mrcieu.ac.uk/	DNA methylation	age	sex,gestational age,cohort,cell composition (reference based),batch effects	Beta Values	years	Illumina HumanMethylation450	Whole blood		2338	2	Children	Both	European	33450751_Mulder-RH_age_model_1_with_age_as_a_fixed_effect	cg09257526	chr1:154379696	1	154379696	IL6R	South shore	-0.0017	0.00011	0
Mulder RH	ALSPAC,Generation R	33450751	2021-01-25	age	EFO_0000246	Model 1 with age as a fixed effect	http://epidelta.mrcieu.ac.uk/	DNA methylation	age	sex,gestational age,cohort,cell composition (reference based),batch effects	Beta Values	years	Illumina HumanMethylation450	Whole blood		2338	2	Children	Both	European	33450751_Mulder-RH_age_model_1_with_age_as_a_fixed_effect	cg09347959	chr15:33360271	15	33360271	FMN1	Open sea	-0.0033	0.0002	0
Mulder RH	ALSPAC,Generation R	33450751	2021-01-25	age	EFO_0000246	Model 1 with age as a fixed effect	http://epidelta.mrcieu.ac.uk/	DNA methylation	age	sex,gestational age,cohort,cell composition (reference based),batch effects	Beta Values	years	Illumina HumanMethylation450	Whole blood		2338	2	Children	Both	European	33450751_Mulder-RH_age_model_1_with_age_as_a_fixed_effect	cg09462089	chr16:58329456	16	58329456	KLKBL4	Open sea	-0.00098	8.1e-05	0
Mulder RH	ALSPAC,Generation R	33450751	2021-01-25	age	EFO_0000246	Model 1 with age as a fixed effect	http://epidelta.mrcieu.ac.uk/	DNA methylation	age	sex,gestational age,cohort,cell composition (reference based),batch effects	Beta Values	years	Illumina HumanMethylation450	Whole blood		2338	2	Children	Both	European	33450751_Mulder-RH_age_model_1_with_age_as_a_fixed_effect	cg09523691	chr5:115178810	5	115178810	ATG12;AP3S1	South shore	-0.0028	0.00024	0
Mulder RH	ALSPAC,Generation R	33450751	2021-01-25	age	EFO_0000246	Model 1 with age as a fixed effect	http://epidelta.mrcieu.ac.uk/	DNA methylation	age	sex,gestational age,cohort,cell composition (reference based),batch effects	Beta Values	years	Illumina HumanMethylation450	Whole blood		2338	2	Children	Both	European	33450751_Mulder-RH_age_model_1_with_age_as_a_fixed_effect	cg09598552	chr10:73417893	10	73417893	CDH23	Open sea	0.0064	0.00024	0
Mulder RH	ALSPAC,Generation R	33450751	2021-01-25	age	EFO_0000246	Model 1 with age as a fixed effect	http://epidelta.mrcieu.ac.uk/	DNA methylation	age	sex,gestational age,cohort,cell composition (reference based),batch effects	Beta Values	years	Illumina HumanMethylation450	Whole blood		2338	2	Children	Both	European	33450751_Mulder-RH_age_model_1_with_age_as_a_fixed_effect	cg09599862	chr2:139262297	2	139262297	SPOPL	South shelf	0.0011	0.00017	2.3e-10
Mulder RH	ALSPAC,Generation R	33450751	2021-01-25	age	EFO_0000246	Model 1 with age as a fixed effect	http://epidelta.mrcieu.ac.uk/	DNA methylation	age	sex,gestational age,cohort,cell composition (reference based),batch effects	Beta Values	years	Illumina HumanMethylation450	Whole blood		2338	2	Children	Both	European	33450751_Mulder-RH_age_model_1_with_age_as_a_fixed_effect	cg09607482	chr10:131567073	10	131567073	-	Open sea	0.0078	0.00025	0
Mulder RH	ALSPAC,Generation R	33450751	2021-01-25	age	EFO_0000246	Model 1 with age as a fixed effect	http://epidelta.mrcieu.ac.uk/	DNA methylation	age	sex,gestational age,cohort,cell composition (reference based),batch effects	Beta Values	years	Illumina HumanMethylation450	Whole blood		2338	2	Children	Both	European	33450751_Mulder-RH_age_model_1_with_age_as_a_fixed_effect	cg09636245	chr11:7699330	11	7699330	-	South shelf	0.0034	0.00023	0
Mulder RH	ALSPAC,Generation R	33450751	2021-01-25	age	EFO_0000246	Model 1 with age as a fixed effect	http://epidelta.mrcieu.ac.uk/	DNA methylation	age	sex,gestational age,cohort,cell composition (reference based),batch effects	Beta Values	years	Illumina HumanMethylation450	Whole blood		2338	2	Children	Both	European	33450751_Mulder-RH_age_model_1_with_age_as_a_fixed_effect	cg09656274	chr10:133786923	10	133786923	BNIP3	Open sea	-0.0021	0.00015	0
Mulder RH	ALSPAC,Generation R	33450751	2021-01-25	age	EFO_0000246	Model 1 with age as a fixed effect	http://epidelta.mrcieu.ac.uk/	DNA methylation	age	sex,gestational age,cohort,cell composition (reference based),batch effects	Beta Values	years	Illumina HumanMethylation450	Whole blood		2338	2	Children	Both	European	33450751_Mulder-RH_age_model_1_with_age_as_a_fixed_effect	cg09668627	chr1:1371844	1	1371844	VWA1	South shore	-0.0061	0.00021	0
Mulder RH	ALSPAC,Generation R	33450751	2021-01-25	age	EFO_0000246	Model 1 with age as a fixed effect	http://epidelta.mrcieu.ac.uk/	DNA methylation	age	sex,gestational age,cohort,cell composition (reference based),batch effects	Beta Values	years	Illumina HumanMethylation450	Whole blood		2338	2	Children	Both	European	33450751_Mulder-RH_age_model_1_with_age_as_a_fixed_effect	cg09679690	chr7:150754214	7	150754214	CDK5	North shore	-0.0027	0.00021	0
Mulder RH	ALSPAC,Generation R	33450751	2021-01-25	age	EFO_0000246	Model 1 with age as a fixed effect	http://epidelta.mrcieu.ac.uk/	DNA methylation	age	sex,gestational age,cohort,cell composition (reference based),batch effects	Beta Values	years	Illumina HumanMethylation450	Whole blood		2338	2	Children	Both	European	33450751_Mulder-RH_age_model_1_with_age_as_a_fixed_effect	cg09699233	chr20:30579155	20	30579155	XKR7	North shelf	-0.0015	0.00013	0
Mulder RH	ALSPAC,Generation R	33450751	2021-01-25	age	EFO_0000246	Model 1 with age as a fixed effect	http://epidelta.mrcieu.ac.uk/	DNA methylation	age	sex,gestational age,cohort,cell composition (reference based),batch effects	Beta Values	years	Illumina HumanMethylation450	Whole blood		2338	2	Children	Both	European	33450751_Mulder-RH_age_model_1_with_age_as_a_fixed_effect	cg09781650	chr16:66285054	16	66285054	-	Open sea	-0.0039	0.00019	0
Mulder RH	ALSPAC,Generation R	33450751	2021-01-25	age	EFO_0000246	Model 1 with age as a fixed effect	http://epidelta.mrcieu.ac.uk/	DNA methylation	age	sex,gestational age,cohort,cell composition (reference based),batch effects	Beta Values	years	Illumina HumanMethylation450	Whole blood		2338	2	Children	Both	European	33450751_Mulder-RH_age_model_1_with_age_as_a_fixed_effect	cg09798077	chr5:60899133	5	60899133	-	Open sea	-0.0035	0.00033	0
Mulder RH	ALSPAC,Generation R	33450751	2021-01-25	age	EFO_0000246	Model 1 with age as a fixed effect	http://epidelta.mrcieu.ac.uk/	DNA methylation	age	sex,gestational age,cohort,cell composition (reference based),batch effects	Beta Values	years	Illumina HumanMethylation450	Whole blood		2338	2	Children	Both	European	33450751_Mulder-RH_age_model_1_with_age_as_a_fixed_effect	cg09816500	chr8:54164442	8	54164442	OPRK1	Island	0.00062	6.9e-05	0
Mulder RH	ALSPAC,Generation R	33450751	2021-01-25	age	EFO_0000246	Model 1 with age as a fixed effect	http://epidelta.mrcieu.ac.uk/	DNA methylation	age	sex,gestational age,cohort,cell composition (reference based),batch effects	Beta Values	years	Illumina HumanMethylation450	Whole blood		2338	2	Children	Both	European	33450751_Mulder-RH_age_model_1_with_age_as_a_fixed_effect	cg09879253	chr17:45935359	17	45935359	-	Open sea	0.015	0.0003	0
Mulder RH	ALSPAC,Generation R	33450751	2021-01-25	age	EFO_0000246	Model 1 with age as a fixed effect	http://epidelta.mrcieu.ac.uk/	DNA methylation	age	sex,gestational age,cohort,cell composition (reference based),batch effects	Beta Values	years	Illumina HumanMethylation450	Whole blood		2338	2	Children	Both	European	33450751_Mulder-RH_age_model_1_with_age_as_a_fixed_effect	cg09889848	chr10:370009	10	370009	DIP2C	South shore	0.0021	0.00015	0
Mulder RH	ALSPAC,Generation R	33450751	2021-01-25	age	EFO_0000246	Model 1 with age as a fixed effect	http://epidelta.mrcieu.ac.uk/	DNA methylation	age	sex,gestational age,cohort,cell composition (reference based),batch effects	Beta Values	years	Illumina HumanMethylation450	Whole blood		2338	2	Children	Both	European	33450751_Mulder-RH_age_model_1_with_age_as_a_fixed_effect	cg09894284	chr12:96183466	12	96183466	NTN4	North shore	0.00069	8.1e-05	0
Mulder RH	ALSPAC,Generation R	33450751	2021-01-25	age	EFO_0000246	Model 1 with age as a fixed effect	http://epidelta.mrcieu.ac.uk/	DNA methylation	age	sex,gestational age,cohort,cell composition (reference based),batch effects	Beta Values	years	Illumina HumanMethylation450	Whole blood		2338	2	Children	Both	European	33450751_Mulder-RH_age_model_1_with_age_as_a_fixed_effect	cg09988805	chr2:43278552	2	43278552	-	Open sea	-0.0013	0.00031	3.8e-05
Mulder RH	ALSPAC,Generation R	33450751	2021-01-25	age	EFO_0000246	Model 1 with age as a fixed effect	http://epidelta.mrcieu.ac.uk/	DNA methylation	age	sex,gestational age,cohort,cell composition (reference based),batch effects	Beta Values	years	Illumina HumanMethylation450	Whole blood		2338	2	Children	Both	European	33450751_Mulder-RH_age_model_1_with_age_as_a_fixed_effect	cg09999348	chr2:46398848	2	46398848	PRKCE	Open sea	-0.0018	0.00016	0
Mulder RH	ALSPAC,Generation R	33450751	2021-01-25	age	EFO_0000246	Model 1 with age as a fixed effect	http://epidelta.mrcieu.ac.uk/	DNA methylation	age	sex,gestational age,cohort,cell composition (reference based),batch effects	Beta Values	years	Illumina HumanMethylation450	Whole blood		2338	2	Children	Both	European	33450751_Mulder-RH_age_model_1_with_age_as_a_fixed_effect	cg10021819	chr16:81856835	16	81856835	PLCG2	Open sea	0.0011	0.0001	0
Mulder RH	ALSPAC,Generation R	33450751	2021-01-25	age	EFO_0000246	Model 1 with age as a fixed effect	http://epidelta.mrcieu.ac.uk/	DNA methylation	age	sex,gestational age,cohort,cell composition (reference based),batch effects	Beta Values	years	Illumina HumanMethylation450	Whole blood		2338	2	Children	Both	European	33450751_Mulder-RH_age_model_1_with_age_as_a_fixed_effect	cg10063575	chr12:53822143	12	53822143	AMHR2	Open sea	-0.0028	0.00013	0
Mulder RH	ALSPAC,Generation R	33450751	2021-01-25	age	EFO_0000246	Model 1 with age as a fixed effect	http://epidelta.mrcieu.ac.uk/	DNA methylation	age	sex,gestational age,cohort,cell composition (reference based),batch effects	Beta Values	years	Illumina HumanMethylation450	Whole blood		2338	2	Children	Both	European	33450751_Mulder-RH_age_model_1_with_age_as_a_fixed_effect	cg10140501	chr14:52289204	14	52289204	-	Open sea	-0.00097	0.00017	2.5e-08
Mulder RH	ALSPAC,Generation R	33450751	2021-01-25	age	EFO_0000246	Model 1 with age as a fixed effect	http://epidelta.mrcieu.ac.uk/	DNA methylation	age	sex,gestational age,cohort,cell composition (reference based),batch effects	Beta Values	years	Illumina HumanMethylation450	Whole blood		2338	2	Children	Both	European	33450751_Mulder-RH_age_model_1_with_age_as_a_fixed_effect	cg10148755	chr16:1187889	16	1187889	-	Open sea	-0.00082	0.00015	1.9e-08
Mulder RH	ALSPAC,Generation R	33450751	2021-01-25	age	EFO_0000246	Model 1 with age as a fixed effect	http://epidelta.mrcieu.ac.uk/	DNA methylation	age	sex,gestational age,cohort,cell composition (reference based),batch effects	Beta Values	years	Illumina HumanMethylation450	Whole blood		2338	2	Children	Both	European	33450751_Mulder-RH_age_model_1_with_age_as_a_fixed_effect	cg10201923	chr1:17308303	1	17308303	MFAP2	South shore	-0.0016	0.00015	0
Mulder RH	ALSPAC,Generation R	33450751	2021-01-25	age	EFO_0000246	Model 1 with age as a fixed effect	http://epidelta.mrcieu.ac.uk/	DNA methylation	age	sex,gestational age,cohort,cell composition (reference based),batch effects	Beta Values	years	Illumina HumanMethylation450	Whole blood		2338	2	Children	Both	European	33450751_Mulder-RH_age_model_1_with_age_as_a_fixed_effect	cg10203869	chr1:118468533	1	118468533	GDAP2	North shelf	-0.0037	0.00025	0
Mulder RH	ALSPAC,Generation R	33450751	2021-01-25	age	EFO_0000246	Model 1 with age as a fixed effect	http://epidelta.mrcieu.ac.uk/	DNA methylation	age	sex,gestational age,cohort,cell composition (reference based),batch effects	Beta Values	years	Illumina HumanMethylation450	Whole blood		2338	2	Children	Both	European	33450751_Mulder-RH_age_model_1_with_age_as_a_fixed_effect	cg10249734	chr17:80292079	17	80292079	SECTM1	Island	0.00093	0.00017	3.7e-08
Mulder RH	ALSPAC,Generation R	33450751	2021-01-25	age	EFO_0000246	Model 1 with age as a fixed effect	http://epidelta.mrcieu.ac.uk/	DNA methylation	age	sex,gestational age,cohort,cell composition (reference based),batch effects	Beta Values	years	Illumina HumanMethylation450	Whole blood		2338	2	Children	Both	European	33450751_Mulder-RH_age_model_1_with_age_as_a_fixed_effect	cg10323433	chr13:47471562	13	47471562	HTR2A	Open sea	-0.0048	0.00023	0
Mulder RH	ALSPAC,Generation R	33450751	2021-01-25	age	EFO_0000246	Model 1 with age as a fixed effect	http://epidelta.mrcieu.ac.uk/	DNA methylation	age	sex,gestational age,cohort,cell composition (reference based),batch effects	Beta Values	years	Illumina HumanMethylation450	Whole blood		2338	2	Children	Both	European	33450751_Mulder-RH_age_model_1_with_age_as_a_fixed_effect	cg10332202	chr1:32573013	1	32573013	KPNA6	North shore	-0.0013	0.00013	0
Mulder RH	ALSPAC,Generation R	33450751	2021-01-25	age	EFO_0000246	Model 1 with age as a fixed effect	http://epidelta.mrcieu.ac.uk/	DNA methylation	age	sex,gestational age,cohort,cell composition (reference based),batch effects	Beta Values	years	Illumina HumanMethylation450	Whole blood		2338	2	Children	Both	European	33450751_Mulder-RH_age_model_1_with_age_as_a_fixed_effect	cg10370574	chr19:1840461	19	1840461	REXO1	Open sea	0.0033	0.00035	0
Mulder RH	ALSPAC,Generation R	33450751	2021-01-25	age	EFO_0000246	Model 1 with age as a fixed effect	http://epidelta.mrcieu.ac.uk/	DNA methylation	age	sex,gestational age,cohort,cell composition (reference based),batch effects	Beta Values	years	Illumina HumanMethylation450	Whole blood		2338	2	Children	Both	European	33450751_Mulder-RH_age_model_1_with_age_as_a_fixed_effect	cg10516080	chr12:88784937	12	88784937	-	Open sea	-0.0018	0.00025	3.4e-13
Mulder RH	ALSPAC,Generation R	33450751	2021-01-25	age	EFO_0000246	Model 1 with age as a fixed effect	http://epidelta.mrcieu.ac.uk/	DNA methylation	age	sex,gestational age,cohort,cell composition (reference based),batch effects	Beta Values	years	Illumina HumanMethylation450	Whole blood		2338	2	Children	Both	European	33450751_Mulder-RH_age_model_1_with_age_as_a_fixed_effect	cg10552184	chr10:6219910	10	6219910	PFKFB3	Open sea	-0.001	0.00016	4.7e-11
Mulder RH	ALSPAC,Generation R	33450751	2021-01-25	age	EFO_0000246	Model 1 with age as a fixed effect	http://epidelta.mrcieu.ac.uk/	DNA methylation	age	sex,gestational age,cohort,cell composition (reference based),batch effects	Beta Values	years	Illumina HumanMethylation450	Whole blood		2338	2	Children	Both	European	33450751_Mulder-RH_age_model_1_with_age_as_a_fixed_effect	cg10732871	chr19:1102675	19	1102675	GPX4	North shore	-0.0066	0.00032	0
Mulder RH	ALSPAC,Generation R	33450751	2021-01-25	age	EFO_0000246	Model 1 with age as a fixed effect	http://epidelta.mrcieu.ac.uk/	DNA methylation	age	sex,gestational age,cohort,cell composition (reference based),batch effects	Beta Values	years	Illumina HumanMethylation450	Whole blood		2338	2	Children	Both	European	33450751_Mulder-RH_age_model_1_with_age_as_a_fixed_effect	cg10749572	chr3:46506864	3	46506864	LTF	South shore	0.0014	0.00018	1.1e-14
Mulder RH	ALSPAC,Generation R	33450751	2021-01-25	age	EFO_0000246	Model 1 with age as a fixed effect	http://epidelta.mrcieu.ac.uk/	DNA methylation	age	sex,gestational age,cohort,cell composition (reference based),batch effects	Beta Values	years	Illumina HumanMethylation450	Whole blood		2338	2	Children	Both	European	33450751_Mulder-RH_age_model_1_with_age_as_a_fixed_effect	cg10753966	chr3:55556197	3	55556197	ERC2	Open sea	0.0096	0.00039	0
Mulder RH	ALSPAC,Generation R	33450751	2021-01-25	age	EFO_0000246	Model 1 with age as a fixed effect	http://epidelta.mrcieu.ac.uk/	DNA methylation	age	sex,gestational age,cohort,cell composition (reference based),batch effects	Beta Values	years	Illumina HumanMethylation450	Whole blood		2338	2	Children	Both	European	33450751_Mulder-RH_age_model_1_with_age_as_a_fixed_effect	cg10781308	chr19:346278	19	346278	MIER2	South shore	-0.0012	0.00017	2.4e-12
Mulder RH	ALSPAC,Generation R	33450751	2021-01-25	age	EFO_0000246	Model 1 with age as a fixed effect	http://epidelta.mrcieu.ac.uk/	DNA methylation	age	sex,gestational age,cohort,cell composition (reference based),batch effects	Beta Values	years	Illumina HumanMethylation450	Whole blood		2338	2	Children	Both	European	33450751_Mulder-RH_age_model_1_with_age_as_a_fixed_effect	cg10812634	chr5:126409211	5	126409211	FLJ44606	Island	-0.004	0.00031	0
Mulder RH	ALSPAC,Generation R	33450751	2021-01-25	age	EFO_0000246	Model 1 with age as a fixed effect	http://epidelta.mrcieu.ac.uk/	DNA methylation	age	sex,gestational age,cohort,cell composition (reference based),batch effects	Beta Values	years	Illumina HumanMethylation450	Whole blood		2338	2	Children	Both	European	33450751_Mulder-RH_age_model_1_with_age_as_a_fixed_effect	cg10916646	chr6:29364174	6	29364174	OR12D2	Open sea	-0.0017	0.00034	6.7e-07
Mulder RH	ALSPAC,Generation R	33450751	2021-01-25	age	EFO_0000246	Model 1 with age as a fixed effect	http://epidelta.mrcieu.ac.uk/	DNA methylation	age	sex,gestational age,cohort,cell composition (reference based),batch effects	Beta Values	years	Illumina HumanMethylation450	Whole blood		2338	2	Children	Both	European	33450751_Mulder-RH_age_model_1_with_age_as_a_fixed_effect	cg10947826	chr5:178620294	5	178620294	ADAMTS2	Open sea	-0.00046	6e-05	3e-14
Mulder RH	ALSPAC,Generation R	33450751	2021-01-25	age	EFO_0000246	Model 1 with age as a fixed effect	http://epidelta.mrcieu.ac.uk/	DNA methylation	age	sex,gestational age,cohort,cell composition (reference based),batch effects	Beta Values	years	Illumina HumanMethylation450	Whole blood		2338	2	Children	Both	European	33450751_Mulder-RH_age_model_1_with_age_as_a_fixed_effect	cg10960681	chr22:43567465	22	43567465	TTLL12	North shelf	0.0014	0.00018	6.7e-15
Mulder RH	ALSPAC,Generation R	33450751	2021-01-25	age	EFO_0000246	Model 1 with age as a fixed effect	http://epidelta.mrcieu.ac.uk/	DNA methylation	age	sex,gestational age,cohort,cell composition (reference based),batch effects	Beta Values	years	Illumina HumanMethylation450	Whole blood		2338	2	Children	Both	European	33450751_Mulder-RH_age_model_1_with_age_as_a_fixed_effect	cg10972973	chr6:28602745	6	28602745	-	North shore	0.00032	5.8e-05	5.1e-08
Mulder RH	ALSPAC,Generation R	33450751	2021-01-25	age	EFO_0000246	Model 1 with age as a fixed effect	http://epidelta.mrcieu.ac.uk/	DNA methylation	age	sex,gestational age,cohort,cell composition (reference based),batch effects	Beta Values	years	Illumina HumanMethylation450	Whole blood		2338	2	Children	Both	European	33450751_Mulder-RH_age_model_1_with_age_as_a_fixed_effect	cg11009695	chr10:29358074	10	29358074	-	Open sea	-0.0025	0.00019	0
Mulder RH	ALSPAC,Generation R	33450751	2021-01-25	age	EFO_0000246	Model 1 with age as a fixed effect	http://epidelta.mrcieu.ac.uk/	DNA methylation	age	sex,gestational age,cohort,cell composition (reference based),batch effects	Beta Values	years	Illumina HumanMethylation450	Whole blood		2338	2	Children	Both	European	33450751_Mulder-RH_age_model_1_with_age_as_a_fixed_effect	cg11097675	chr5:175612438	5	175612438	-	Open sea	-0.0011	0.0002	1.7e-08
Mulder RH	ALSPAC,Generation R	33450751	2021-01-25	age	EFO_0000246	Model 1 with age as a fixed effect	http://epidelta.mrcieu.ac.uk/	DNA methylation	age	sex,gestational age,cohort,cell composition (reference based),batch effects	Beta Values	years	Illumina HumanMethylation450	Whole blood		2338	2	Children	Both	European	33450751_Mulder-RH_age_model_1_with_age_as_a_fixed_effect	cg11137697	chr14:70382907	14	70382907	SMOC1	Open sea	-0.0011	0.00013	2.2e-16
Mulder RH	ALSPAC,Generation R	33450751	2021-01-25	age	EFO_0000246	Model 1 with age as a fixed effect	http://epidelta.mrcieu.ac.uk/	DNA methylation	age	sex,gestational age,cohort,cell composition (reference based),batch effects	Beta Values	years	Illumina HumanMethylation450	Whole blood		2338	2	Children	Both	European	33450751_Mulder-RH_age_model_1_with_age_as_a_fixed_effect	cg11153239	chr3:115343529	3	115343529	GAP43	Open sea	0.00069	0.00017	6.9e-05
Mulder RH	ALSPAC,Generation R	33450751	2021-01-25	age	EFO_0000246	Model 1 with age as a fixed effect	http://epidelta.mrcieu.ac.uk/	DNA methylation	age	sex,gestational age,cohort,cell composition (reference based),batch effects	Beta Values	years	Illumina HumanMethylation450	Whole blood		2338	2	Children	Both	European	33450751_Mulder-RH_age_model_1_with_age_as_a_fixed_effect	cg11189107	chr14:25042782	14	25042782	CTSG	Open sea	-0.0046	0.00024	0
Mulder RH	ALSPAC,Generation R	33450751	2021-01-25	age	EFO_0000246	Model 1 with age as a fixed effect	http://epidelta.mrcieu.ac.uk/	DNA methylation	age	sex,gestational age,cohort,cell composition (reference based),batch effects	Beta Values	years	Illumina HumanMethylation450	Whole blood		2338	2	Children	Both	European	33450751_Mulder-RH_age_model_1_with_age_as_a_fixed_effect	cg11206084	chr7:157780161	7	157780161	PTPRN2	Open sea	-0.0025	0.00015	0
Mulder RH	ALSPAC,Generation R	33450751	2021-01-25	age	EFO_0000246	Model 1 with age as a fixed effect	http://epidelta.mrcieu.ac.uk/	DNA methylation	age	sex,gestational age,cohort,cell composition (reference based),batch effects	Beta Values	years	Illumina HumanMethylation450	Whole blood		2338	2	Children	Both	European	33450751_Mulder-RH_age_model_1_with_age_as_a_fixed_effect	cg11234339	chr11:10907448	11	10907448	-	Open sea	-0.0016	0.00016	0
Mulder RH	ALSPAC,Generation R	33450751	2021-01-25	age	EFO_0000246	Model 1 with age as a fixed effect	http://epidelta.mrcieu.ac.uk/	DNA methylation	age	sex,gestational age,cohort,cell composition (reference based),batch effects	Beta Values	years	Illumina HumanMethylation450	Whole blood		2338	2	Children	Both	European	33450751_Mulder-RH_age_model_1_with_age_as_a_fixed_effect	cg11269599	chr19:52391304	19	52391304	ZNF577	Island	0.0041	0.00022	0
Mulder RH	ALSPAC,Generation R	33450751	2021-01-25	age	EFO_0000246	Model 1 with age as a fixed effect	http://epidelta.mrcieu.ac.uk/	DNA methylation	age	sex,gestational age,cohort,cell composition (reference based),batch effects	Beta Values	years	Illumina HumanMethylation450	Whole blood		2338	2	Children	Both	European	33450751_Mulder-RH_age_model_1_with_age_as_a_fixed_effect	cg11280756	chr17:48913424	17	48913424	WFIKKN2	Open sea	-0.0037	0.00018	0
Mulder RH	ALSPAC,Generation R	33450751	2021-01-25	age	EFO_0000246	Model 1 with age as a fixed effect	http://epidelta.mrcieu.ac.uk/	DNA methylation	age	sex,gestational age,cohort,cell composition (reference based),batch effects	Beta Values	years	Illumina HumanMethylation450	Whole blood		2338	2	Children	Both	European	33450751_Mulder-RH_age_model_1_with_age_as_a_fixed_effect	cg11386011	chr6:32121156	6	32121156	PPT2;PRRT1	North shore	0.0048	0.00026	0
Mulder RH	ALSPAC,Generation R	33450751	2021-01-25	age	EFO_0000246	Model 1 with age as a fixed effect	http://epidelta.mrcieu.ac.uk/	DNA methylation	age	sex,gestational age,cohort,cell composition (reference based),batch effects	Beta Values	years	Illumina HumanMethylation450	Whole blood		2338	2	Children	Both	European	33450751_Mulder-RH_age_model_1_with_age_as_a_fixed_effect	cg11419575	chr2:153057378	2	153057378	-	Open sea	-0.0014	0.00015	0
Mulder RH	ALSPAC,Generation R	33450751	2021-01-25	age	EFO_0000246	Model 1 with age as a fixed effect	http://epidelta.mrcieu.ac.uk/	DNA methylation	age	sex,gestational age,cohort,cell composition (reference based),batch effects	Beta Values	years	Illumina HumanMethylation450	Whole blood		2338	2	Children	Both	European	33450751_Mulder-RH_age_model_1_with_age_as_a_fixed_effect	cg11434973	chr17:7909983	17	7909983	GUCY2D	Island	-0.00089	7.1e-05	0
Mulder RH	ALSPAC,Generation R	33450751	2021-01-25	age	EFO_0000246	Model 1 with age as a fixed effect	http://epidelta.mrcieu.ac.uk/	DNA methylation	age	sex,gestational age,cohort,cell composition (reference based),batch effects	Beta Values	years	Illumina HumanMethylation450	Whole blood		2338	2	Children	Both	European	33450751_Mulder-RH_age_model_1_with_age_as_a_fixed_effect	cg11453400	chr10:116165190	10	116165190	AFAP1L2	South shore	0.0027	0.00027	0
Mulder RH	ALSPAC,Generation R	33450751	2021-01-25	age	EFO_0000246	Model 1 with age as a fixed effect	http://epidelta.mrcieu.ac.uk/	DNA methylation	age	sex,gestational age,cohort,cell composition (reference based),batch effects	Beta Values	years	Illumina HumanMethylation450	Whole blood		2338	2	Children	Both	European	33450751_Mulder-RH_age_model_1_with_age_as_a_fixed_effect	cg11499681	chr17:11501663	17	11501663	DNAH9	Island	0.0015	0.0001	0
Mulder RH	ALSPAC,Generation R	33450751	2021-01-25	age	EFO_0000246	Model 1 with age as a fixed effect	http://epidelta.mrcieu.ac.uk/	DNA methylation	age	sex,gestational age,cohort,cell composition (reference based),batch effects	Beta Values	years	Illumina HumanMethylation450	Whole blood		2338	2	Children	Both	European	33450751_Mulder-RH_age_model_1_with_age_as_a_fixed_effect	cg11529819	chr1:27695677	1	27695677	FCN3	South shelf	-0.009	0.00023	0
Mulder RH	ALSPAC,Generation R	33450751	2021-01-25	age	EFO_0000246	Model 1 with age as a fixed effect	http://epidelta.mrcieu.ac.uk/	DNA methylation	age	sex,gestational age,cohort,cell composition (reference based),batch effects	Beta Values	years	Illumina HumanMethylation450	Whole blood		2338	2	Children	Both	European	33450751_Mulder-RH_age_model_1_with_age_as_a_fixed_effect	cg11676342	chr10:13516135	10	13516135	BEND7	North shore	-0.001	0.00013	6.4e-15
Mulder RH	ALSPAC,Generation R	33450751	2021-01-25	age	EFO_0000246	Model 1 with age as a fixed effect	http://epidelta.mrcieu.ac.uk/	DNA methylation	age	sex,gestational age,cohort,cell composition (reference based),batch effects	Beta Values	years	Illumina HumanMethylation450	Whole blood		2338	2	Children	Both	European	33450751_Mulder-RH_age_model_1_with_age_as_a_fixed_effect	cg11806762	chr11:27732958	11	27732958	BDNF	Open sea	-0.0016	0.00035	5e-06
Mulder RH	ALSPAC,Generation R	33450751	2021-01-25	age	EFO_0000246	Model 1 with age as a fixed effect	http://epidelta.mrcieu.ac.uk/	DNA methylation	age	sex,gestational age,cohort,cell composition (reference based),batch effects	Beta Values	years	Illumina HumanMethylation450	Whole blood		2338	2	Children	Both	European	33450751_Mulder-RH_age_model_1_with_age_as_a_fixed_effect	cg11891393	chr6:100911727	6	100911727	SIM1	North shore	0.0012	0.00012	0
Mulder RH	ALSPAC,Generation R	33450751	2021-01-25	age	EFO_0000246	Model 1 with age as a fixed effect	http://epidelta.mrcieu.ac.uk/	DNA methylation	age	sex,gestational age,cohort,cell composition (reference based),batch effects	Beta Values	years	Illumina HumanMethylation450	Whole blood		2338	2	Children	Both	European	33450751_Mulder-RH_age_model_1_with_age_as_a_fixed_effect	cg12225979	chr21:44103900	21	44103900	PDE9A	North shore	-0.0021	0.00017	0
Mulder RH	ALSPAC,Generation R	33450751	2021-01-25	age	EFO_0000246	Model 1 with age as a fixed effect	http://epidelta.mrcieu.ac.uk/	DNA methylation	age	sex,gestational age,cohort,cell composition (reference based),batch effects	Beta Values	years	Illumina HumanMethylation450	Whole blood		2338	2	Children	Both	European	33450751_Mulder-RH_age_model_1_with_age_as_a_fixed_effect	cg12242579	chr13:24025497	13	24025497	-	Open sea	-0.0011	7.7e-05	0
Mulder RH	ALSPAC,Generation R	33450751	2021-01-25	age	EFO_0000246	Model 1 with age as a fixed effect	http://epidelta.mrcieu.ac.uk/	DNA methylation	age	sex,gestational age,cohort,cell composition (reference based),batch effects	Beta Values	years	Illumina HumanMethylation450	Whole blood		2338	2	Children	Both	European	33450751_Mulder-RH_age_model_1_with_age_as_a_fixed_effect	cg12331980	chr2:179749654	2	179749654	CCDC141	Open sea	-0.002	0.00024	0
Mulder RH	ALSPAC,Generation R	33450751	2021-01-25	age	EFO_0000246	Model 1 with age as a fixed effect	http://epidelta.mrcieu.ac.uk/	DNA methylation	age	sex,gestational age,cohort,cell composition (reference based),batch effects	Beta Values	years	Illumina HumanMethylation450	Whole blood		2338	2	Children	Both	European	33450751_Mulder-RH_age_model_1_with_age_as_a_fixed_effect	cg12386575	chr11:118219318	11	118219318	CD3G	Open sea	-0.0023	0.00024	0
Mulder RH	ALSPAC,Generation R	33450751	2021-01-25	age	EFO_0000246	Model 1 with age as a fixed effect	http://epidelta.mrcieu.ac.uk/	DNA methylation	age	sex,gestational age,cohort,cell composition (reference based),batch effects	Beta Values	years	Illumina HumanMethylation450	Whole blood		2338	2	Children	Both	European	33450751_Mulder-RH_age_model_1_with_age_as_a_fixed_effect	cg12493218	chr11:101453358	11	101453358	TRPC6	Island	0.00042	7.2e-05	6.3e-09
Mulder RH	ALSPAC,Generation R	33450751	2021-01-25	age	EFO_0000246	Model 1 with age as a fixed effect	http://epidelta.mrcieu.ac.uk/	DNA methylation	age	sex,gestational age,cohort,cell composition (reference based),batch effects	Beta Values	years	Illumina HumanMethylation450	Whole blood		2338	2	Children	Both	European	33450751_Mulder-RH_age_model_1_with_age_as_a_fixed_effect	cg12598089	chr3:156008770	3	156008770	KCNAB1	North shore	0.0025	0.00019	0
Mulder RH	ALSPAC,Generation R	33450751	2021-01-25	age	EFO_0000246	Model 1 with age as a fixed effect	http://epidelta.mrcieu.ac.uk/	DNA methylation	age	sex,gestational age,cohort,cell composition (reference based),batch effects	Beta Values	years	Illumina HumanMethylation450	Whole blood		2338	2	Children	Both	European	33450751_Mulder-RH_age_model_1_with_age_as_a_fixed_effect	cg12744722	chr12:111473809	12	111473809	CUX2	North shore	0.0011	0.0001	0
Mulder RH	ALSPAC,Generation R	33450751	2021-01-25	age	EFO_0000246	Model 1 with age as a fixed effect	http://epidelta.mrcieu.ac.uk/	DNA methylation	age	sex,gestational age,cohort,cell composition (reference based),batch effects	Beta Values	years	Illumina HumanMethylation450	Whole blood		2338	2	Children	Both	European	33450751_Mulder-RH_age_model_1_with_age_as_a_fixed_effect	cg12895370	chr12:6755816	12	6755816	ACRBP	North shore	-0.003	0.0002	0
Mulder RH	ALSPAC,Generation R	33450751	2021-01-25	age	EFO_0000246	Model 1 with age as a fixed effect	http://epidelta.mrcieu.ac.uk/	DNA methylation	age	sex,gestational age,cohort,cell composition (reference based),batch effects	Beta Values	years	Illumina HumanMethylation450	Whole blood		2338	2	Children	Both	European	33450751_Mulder-RH_age_model_1_with_age_as_a_fixed_effect	cg13001012	chr3:151530534	3	151530534	AADAC	Open sea	-0.0034	0.00018	0
Mulder RH	ALSPAC,Generation R	33450751	2021-01-25	age	EFO_0000246	Model 1 with age as a fixed effect	http://epidelta.mrcieu.ac.uk/	DNA methylation	age	sex,gestational age,cohort,cell composition (reference based),batch effects	Beta Values	years	Illumina HumanMethylation450	Whole blood		2338	2	Children	Both	European	33450751_Mulder-RH_age_model_1_with_age_as_a_fixed_effect	cg13007871	chr6:30458519	6	30458519	HLA-E	South shore	-0.01	0.00029	0
Mulder RH	ALSPAC,Generation R	33450751	2021-01-25	age	EFO_0000246	Model 1 with age as a fixed effect	http://epidelta.mrcieu.ac.uk/	DNA methylation	age	sex,gestational age,cohort,cell composition (reference based),batch effects	Beta Values	years	Illumina HumanMethylation450	Whole blood		2338	2	Children	Both	European	33450751_Mulder-RH_age_model_1_with_age_as_a_fixed_effect	cg13035268	chr7:103085736	7	103085736	SLC26A5	Island	0.0022	0.00015	0
Mulder RH	ALSPAC,Generation R	33450751	2021-01-25	age	EFO_0000246	Model 1 with age as a fixed effect	http://epidelta.mrcieu.ac.uk/	DNA methylation	age	sex,gestational age,cohort,cell composition (reference based),batch effects	Beta Values	years	Illumina HumanMethylation450	Whole blood		2338	2	Children	Both	European	33450751_Mulder-RH_age_model_1_with_age_as_a_fixed_effect	cg13042363	chr5:1938549	5	1938549	-	Open sea	-0.0045	0.0003	0
Mulder RH	ALSPAC,Generation R	33450751	2021-01-25	age	EFO_0000246	Model 1 with age as a fixed effect	http://epidelta.mrcieu.ac.uk/	DNA methylation	age	sex,gestational age,cohort,cell composition (reference based),batch effects	Beta Values	years	Illumina HumanMethylation450	Whole blood		2338	2	Children	Both	European	33450751_Mulder-RH_age_model_1_with_age_as_a_fixed_effect	cg13080282	chr12:24717178	12	24717178	-	South shore	0.0061	0.00034	0
Mulder RH	ALSPAC,Generation R	33450751	2021-01-25	age	EFO_0000246	Model 1 with age as a fixed effect	http://epidelta.mrcieu.ac.uk/	DNA methylation	age	sex,gestational age,cohort,cell composition (reference based),batch effects	Beta Values	years	Illumina HumanMethylation450	Whole blood		2338	2	Children	Both	European	33450751_Mulder-RH_age_model_1_with_age_as_a_fixed_effect	cg13221347	chr10:134062614	10	134062614	STK32C	Open sea	-0.0015	0.00026	5.7e-09
Mulder RH	ALSPAC,Generation R	33450751	2021-01-25	age	EFO_0000246	Model 1 with age as a fixed effect	http://epidelta.mrcieu.ac.uk/	DNA methylation	age	sex,gestational age,cohort,cell composition (reference based),batch effects	Beta Values	years	Illumina HumanMethylation450	Whole blood		2338	2	Children	Both	European	33450751_Mulder-RH_age_model_1_with_age_as_a_fixed_effect	cg13292042	chr4:111535334	4	111535334	-	South shore	0.00095	0.00013	5.4e-13
Mulder RH	ALSPAC,Generation R	33450751	2021-01-25	age	EFO_0000246	Model 1 with age as a fixed effect	http://epidelta.mrcieu.ac.uk/	DNA methylation	age	sex,gestational age,cohort,cell composition (reference based),batch effects	Beta Values	years	Illumina HumanMethylation450	Whole blood		2338	2	Children	Both	European	33450751_Mulder-RH_age_model_1_with_age_as_a_fixed_effect	cg13311549	chr7:24988669	7	24988669	OSBPL3	Open sea	-0.0025	0.00036	1.2e-12
Mulder RH	ALSPAC,Generation R	33450751	2021-01-25	age	EFO_0000246	Model 1 with age as a fixed effect	http://epidelta.mrcieu.ac.uk/	DNA methylation	age	sex,gestational age,cohort,cell composition (reference based),batch effects	Beta Values	years	Illumina HumanMethylation450	Whole blood		2338	2	Children	Both	European	33450751_Mulder-RH_age_model_1_with_age_as_a_fixed_effect	cg13330671	chr6:44216937	6	44216937	HSP90AB1	South shore	-0.0037	0.00026	0
Mulder RH	ALSPAC,Generation R	33450751	2021-01-25	age	EFO_0000246	Model 1 with age as a fixed effect	http://epidelta.mrcieu.ac.uk/	DNA methylation	age	sex,gestational age,cohort,cell composition (reference based),batch effects	Beta Values	years	Illumina HumanMethylation450	Whole blood		2338	2	Children	Both	European	33450751_Mulder-RH_age_model_1_with_age_as_a_fixed_effect	cg13407975	chr19:18705946	19	18705946	CRLF1	Island	0.0038	0.00017	0
Mulder RH	ALSPAC,Generation R	33450751	2021-01-25	age	EFO_0000246	Model 1 with age as a fixed effect	http://epidelta.mrcieu.ac.uk/	DNA methylation	age	sex,gestational age,cohort,cell composition (reference based),batch effects	Beta Values	years	Illumina HumanMethylation450	Whole blood		2338	2	Children	Both	European	33450751_Mulder-RH_age_model_1_with_age_as_a_fixed_effect	cg13410764	chr9:90407888	9	90407888	-	Open sea	-0.0012	0.00021	5.5e-08
Mulder RH	ALSPAC,Generation R	33450751	2021-01-25	age	EFO_0000246	Model 1 with age as a fixed effect	http://epidelta.mrcieu.ac.uk/	DNA methylation	age	sex,gestational age,cohort,cell composition (reference based),batch effects	Beta Values	years	Illumina HumanMethylation450	Whole blood		2338	2	Children	Both	European	33450751_Mulder-RH_age_model_1_with_age_as_a_fixed_effect	cg13537226	chr9:138660643	9	138660643	KCNT1	Island	-0.00041	7.8e-05	2e-07
Mulder RH	ALSPAC,Generation R	33450751	2021-01-25	age	EFO_0000246	Model 1 with age as a fixed effect	http://epidelta.mrcieu.ac.uk/	DNA methylation	age	sex,gestational age,cohort,cell composition (reference based),batch effects	Beta Values	years	Illumina HumanMethylation450	Whole blood		2338	2	Children	Both	European	33450751_Mulder-RH_age_model_1_with_age_as_a_fixed_effect	cg13553455	chr10:105846002	10	105846002	COL17A1	Open sea	-0.0065	0.00022	0
Mulder RH	ALSPAC,Generation R	33450751	2021-01-25	age	EFO_0000246	Model 1 with age as a fixed effect	http://epidelta.mrcieu.ac.uk/	DNA methylation	age	sex,gestational age,cohort,cell composition (reference based),batch effects	Beta Values	years	Illumina HumanMethylation450	Whole blood		2338	2	Children	Both	European	33450751_Mulder-RH_age_model_1_with_age_as_a_fixed_effect	cg13594465	chr15:71491485	15	71491485	THSD4	Open sea	-0.0011	0.00016	3.1e-12
Mulder RH	ALSPAC,Generation R	33450751	2021-01-25	age	EFO_0000246	Model 1 with age as a fixed effect	http://epidelta.mrcieu.ac.uk/	DNA methylation	age	sex,gestational age,cohort,cell composition (reference based),batch effects	Beta Values	years	Illumina HumanMethylation450	Whole blood		2338	2	Children	Both	European	33450751_Mulder-RH_age_model_1_with_age_as_a_fixed_effect	cg13640091	chr13:98946798	13	98946798	FARP1	Open sea	-0.0019	0.00025	6.7e-15
Mulder RH	ALSPAC,Generation R	33450751	2021-01-25	age	EFO_0000246	Model 1 with age as a fixed effect	http://epidelta.mrcieu.ac.uk/	DNA methylation	age	sex,gestational age,cohort,cell composition (reference based),batch effects	Beta Values	years	Illumina HumanMethylation450	Whole blood		2338	2	Children	Both	European	33450751_Mulder-RH_age_model_1_with_age_as_a_fixed_effect	cg13689629	chr9:134641043	9	134641043	-	South shelf	0.0014	0.0002	1e-12
Mulder RH	ALSPAC,Generation R	33450751	2021-01-25	age	EFO_0000246	Model 1 with age as a fixed effect	http://epidelta.mrcieu.ac.uk/	DNA methylation	age	sex,gestational age,cohort,cell composition (reference based),batch effects	Beta Values	years	Illumina HumanMethylation450	Whole blood		2338	2	Children	Both	European	33450751_Mulder-RH_age_model_1_with_age_as_a_fixed_effect	cg13690564	chr20:36148182	20	36148182	BLCAP;NNAT	North shore	0.002	0.00022	0
Mulder RH	ALSPAC,Generation R	33450751	2021-01-25	age	EFO_0000246	Model 1 with age as a fixed effect	http://epidelta.mrcieu.ac.uk/	DNA methylation	age	sex,gestational age,cohort,cell composition (reference based),batch effects	Beta Values	years	Illumina HumanMethylation450	Whole blood		2338	2	Children	Both	European	33450751_Mulder-RH_age_model_1_with_age_as_a_fixed_effect	cg13691192	chr17:2624945	17	2624945	-	North shelf	-0.0034	0.00014	0
Mulder RH	ALSPAC,Generation R	33450751	2021-01-25	age	EFO_0000246	Model 1 with age as a fixed effect	http://epidelta.mrcieu.ac.uk/	DNA methylation	age	sex,gestational age,cohort,cell composition (reference based),batch effects	Beta Values	years	Illumina HumanMethylation450	Whole blood		2338	2	Children	Both	European	33450751_Mulder-RH_age_model_1_with_age_as_a_fixed_effect	cg13768360	chr20:61312704	20	61312704	-	North shore	-0.00066	0.0001	5.8e-11
Mulder RH	ALSPAC,Generation R	33450751	2021-01-25	age	EFO_0000246	Model 1 with age as a fixed effect	http://epidelta.mrcieu.ac.uk/	DNA methylation	age	sex,gestational age,cohort,cell composition (reference based),batch effects	Beta Values	years	Illumina HumanMethylation450	Whole blood		2338	2	Children	Both	European	33450751_Mulder-RH_age_model_1_with_age_as_a_fixed_effect	cg13782919	chr9:93588842	9	93588842	SYK	Open sea	0.0013	0.0003	6.8e-06
Mulder RH	ALSPAC,Generation R	33450751	2021-01-25	age	EFO_0000246	Model 1 with age as a fixed effect	http://epidelta.mrcieu.ac.uk/	DNA methylation	age	sex,gestational age,cohort,cell composition (reference based),batch effects	Beta Values	years	Illumina HumanMethylation450	Whole blood		2338	2	Children	Both	European	33450751_Mulder-RH_age_model_1_with_age_as_a_fixed_effect	cg13787135	chr14:21270407	14	21270407	RNASE1	Open sea	-0.003	0.00022	0
Mulder RH	ALSPAC,Generation R	33450751	2021-01-25	age	EFO_0000246	Model 1 with age as a fixed effect	http://epidelta.mrcieu.ac.uk/	DNA methylation	age	sex,gestational age,cohort,cell composition (reference based),batch effects	Beta Values	years	Illumina HumanMethylation450	Whole blood		2338	2	Children	Both	European	33450751_Mulder-RH_age_model_1_with_age_as_a_fixed_effect	cg13803234	chr14:68830813	14	68830813	RAD51L1	Open sea	0.008	0.0002	0
Mulder RH	ALSPAC,Generation R	33450751	2021-01-25	age	EFO_0000246	Model 1 with age as a fixed effect	http://epidelta.mrcieu.ac.uk/	DNA methylation	age	sex,gestational age,cohort,cell composition (reference based),batch effects	Beta Values	years	Illumina HumanMethylation450	Whole blood		2338	2	Children	Both	European	33450751_Mulder-RH_age_model_1_with_age_as_a_fixed_effect	cg13807386	chr9:139098502	9	139098502	QSOX2	South shore	0.0028	0.00016	0
Mulder RH	ALSPAC,Generation R	33450751	2021-01-25	age	EFO_0000246	Model 1 with age as a fixed effect	http://epidelta.mrcieu.ac.uk/	DNA methylation	age	sex,gestational age,cohort,cell composition (reference based),batch effects	Beta Values	years	Illumina HumanMethylation450	Whole blood		2338	2	Children	Both	European	33450751_Mulder-RH_age_model_1_with_age_as_a_fixed_effect	cg13858975	chr15:52016644	15	52016644	LYSMD2	Open sea	-0.0015	0.00031	8.6e-07
Mulder RH	ALSPAC,Generation R	33450751	2021-01-25	age	EFO_0000246	Model 1 with age as a fixed effect	http://epidelta.mrcieu.ac.uk/	DNA methylation	age	sex,gestational age,cohort,cell composition (reference based),batch effects	Beta Values	years	Illumina HumanMethylation450	Whole blood		2338	2	Children	Both	European	33450751_Mulder-RH_age_model_1_with_age_as_a_fixed_effect	cg13946929	chr1:205477308	1	205477308	CDK18	South shelf	-0.0013	0.00016	6.4e-15
Mulder RH	ALSPAC,Generation R	33450751	2021-01-25	age	EFO_0000246	Model 1 with age as a fixed effect	http://epidelta.mrcieu.ac.uk/	DNA methylation	age	sex,gestational age,cohort,cell composition (reference based),batch effects	Beta Values	years	Illumina HumanMethylation450	Whole blood		2338	2	Children	Both	European	33450751_Mulder-RH_age_model_1_with_age_as_a_fixed_effect	cg13982456	chr6:100020514	6	100020514	-	South shelf	-0.0037	0.00031	0
Mulder RH	ALSPAC,Generation R	33450751	2021-01-25	age	EFO_0000246	Model 1 with age as a fixed effect	http://epidelta.mrcieu.ac.uk/	DNA methylation	age	sex,gestational age,cohort,cell composition (reference based),batch effects	Beta Values	years	Illumina HumanMethylation450	Whole blood		2338	2	Children	Both	European	33450751_Mulder-RH_age_model_1_with_age_as_a_fixed_effect	cg13993914	chr9:140165710	9	140165710	COBRA1	North shore	-0.0034	0.00022	0
Mulder RH	ALSPAC,Generation R	33450751	2021-01-25	age	EFO_0000246	Model 1 with age as a fixed effect	http://epidelta.mrcieu.ac.uk/	DNA methylation	age	sex,gestational age,cohort,cell composition (reference based),batch effects	Beta Values	years	Illumina HumanMethylation450	Whole blood		2338	2	Children	Both	European	33450751_Mulder-RH_age_model_1_with_age_as_a_fixed_effect	cg14070755	chr2:238394933	2	238394933	MLPH	North shore	0.0063	0.00024	0
Mulder RH	ALSPAC,Generation R	33450751	2021-01-25	age	EFO_0000246	Model 1 with age as a fixed effect	http://epidelta.mrcieu.ac.uk/	DNA methylation	age	sex,gestational age,cohort,cell composition (reference based),batch effects	Beta Values	years	Illumina HumanMethylation450	Whole blood		2338	2	Children	Both	European	33450751_Mulder-RH_age_model_1_with_age_as_a_fixed_effect	cg14076729	chr1:38126628	1	38126628	-	Open sea	0.0016	0.00017	0
Mulder RH	ALSPAC,Generation R	33450751	2021-01-25	age	EFO_0000246	Model 1 with age as a fixed effect	http://epidelta.mrcieu.ac.uk/	DNA methylation	age	sex,gestational age,cohort,cell composition (reference based),batch effects	Beta Values	years	Illumina HumanMethylation450	Whole blood		2338	2	Children	Both	European	33450751_Mulder-RH_age_model_1_with_age_as_a_fixed_effect	cg14099540	chr9:136018794	9	136018794	RALGDS	North shore	-0.002	0.00019	0
Mulder RH	ALSPAC,Generation R	33450751	2021-01-25	age	EFO_0000246	Model 1 with age as a fixed effect	http://epidelta.mrcieu.ac.uk/	DNA methylation	age	sex,gestational age,cohort,cell composition (reference based),batch effects	Beta Values	years	Illumina HumanMethylation450	Whole blood		2338	2	Children	Both	European	33450751_Mulder-RH_age_model_1_with_age_as_a_fixed_effect	cg14137279	chr6:150738947	6	150738947	-	Open sea	-0.0024	0.00028	0
Mulder RH	ALSPAC,Generation R	33450751	2021-01-25	age	EFO_0000246	Model 1 with age as a fixed effect	http://epidelta.mrcieu.ac.uk/	DNA methylation	age	sex,gestational age,cohort,cell composition (reference based),batch effects	Beta Values	years	Illumina HumanMethylation450	Whole blood		2338	2	Children	Both	European	33450751_Mulder-RH_age_model_1_with_age_as_a_fixed_effect	cg14160419	chr4:40518065	4	40518065	RBM47	Open sea	-0.0017	0.00023	1.2e-13
Mulder RH	ALSPAC,Generation R	33450751	2021-01-25	age	EFO_0000246	Model 1 with age as a fixed effect	http://epidelta.mrcieu.ac.uk/	DNA methylation	age	sex,gestational age,cohort,cell composition (reference based),batch effects	Beta Values	years	Illumina HumanMethylation450	Whole blood		2338	2	Children	Both	European	33450751_Mulder-RH_age_model_1_with_age_as_a_fixed_effect	cg14176088	chr1:9785289	1	9785289	PIK3CD	Open sea	-0.0027	0.00025	0
Mulder RH	ALSPAC,Generation R	33450751	2021-01-25	age	EFO_0000246	Model 1 with age as a fixed effect	http://epidelta.mrcieu.ac.uk/	DNA methylation	age	sex,gestational age,cohort,cell composition (reference based),batch effects	Beta Values	years	Illumina HumanMethylation450	Whole blood		2338	2	Children	Both	European	33450751_Mulder-RH_age_model_1_with_age_as_a_fixed_effect	cg14489474	chr18:905611	18	905611	ADCYAP1	Island	0.0023	0.00014	0
Mulder RH	ALSPAC,Generation R	33450751	2021-01-25	age	EFO_0000246	Model 1 with age as a fixed effect	http://epidelta.mrcieu.ac.uk/	DNA methylation	age	sex,gestational age,cohort,cell composition (reference based),batch effects	Beta Values	years	Illumina HumanMethylation450	Whole blood		2338	2	Children	Both	European	33450751_Mulder-RH_age_model_1_with_age_as_a_fixed_effect	cg14518658	chr22:37726676	22	37726676	-	North shelf	0.0064	0.00023	0
Mulder RH	ALSPAC,Generation R	33450751	2021-01-25	age	EFO_0000246	Model 1 with age as a fixed effect	http://epidelta.mrcieu.ac.uk/	DNA methylation	age	sex,gestational age,cohort,cell composition (reference based),batch effects	Beta Values	years	Illumina HumanMethylation450	Whole blood		2338	2	Children	Both	European	33450751_Mulder-RH_age_model_1_with_age_as_a_fixed_effect	cg14523238	chr9:101192792	9	101192792	GABBR2	Open sea	0.00086	0.00019	5.2e-06
Mulder RH	ALSPAC,Generation R	33450751	2021-01-25	age	EFO_0000246	Model 1 with age as a fixed effect	http://epidelta.mrcieu.ac.uk/	DNA methylation	age	sex,gestational age,cohort,cell composition (reference based),batch effects	Beta Values	years	Illumina HumanMethylation450	Whole blood		2338	2	Children	Both	European	33450751_Mulder-RH_age_model_1_with_age_as_a_fixed_effect	cg14527564	chr7:100875556	7	100875556	CLDN15	Island	0.001	0.00023	6.8e-06
Mulder RH	ALSPAC,Generation R	33450751	2021-01-25	age	EFO_0000246	Model 1 with age as a fixed effect	http://epidelta.mrcieu.ac.uk/	DNA methylation	age	sex,gestational age,cohort,cell composition (reference based),batch effects	Beta Values	years	Illumina HumanMethylation450	Whole blood		2338	2	Children	Both	European	33450751_Mulder-RH_age_model_1_with_age_as_a_fixed_effect	cg14565781	chr1:45274513	1	45274513	BTBD19	South shelf	-0.0065	0.00019	0
Mulder RH	ALSPAC,Generation R	33450751	2021-01-25	age	EFO_0000246	Model 1 with age as a fixed effect	http://epidelta.mrcieu.ac.uk/	DNA methylation	age	sex,gestational age,cohort,cell composition (reference based),batch effects	Beta Values	years	Illumina HumanMethylation450	Whole blood		2338	2	Children	Both	European	33450751_Mulder-RH_age_model_1_with_age_as_a_fixed_effect	cg14569644	chr12:54408091	12	54408091	-	North shore	0.0021	0.00014	0
Mulder RH	ALSPAC,Generation R	33450751	2021-01-25	age	EFO_0000246	Model 1 with age as a fixed effect	http://epidelta.mrcieu.ac.uk/	DNA methylation	age	sex,gestational age,cohort,cell composition (reference based),batch effects	Beta Values	years	Illumina HumanMethylation450	Whole blood		2338	2	Children	Both	European	33450751_Mulder-RH_age_model_1_with_age_as_a_fixed_effect	cg14571619	chr3:100537801	3	100537801	ABI3BP	Open sea	-0.0027	0.00028	0
Mulder RH	ALSPAC,Generation R	33450751	2021-01-25	age	EFO_0000246	Model 1 with age as a fixed effect	http://epidelta.mrcieu.ac.uk/	DNA methylation	age	sex,gestational age,cohort,cell composition (reference based),batch effects	Beta Values	years	Illumina HumanMethylation450	Whole blood		2338	2	Children	Both	European	33450751_Mulder-RH_age_model_1_with_age_as_a_fixed_effect	cg14613164	chr9:13897073	9	13897073	-	Open sea	-0.003	0.00015	0
Mulder RH	ALSPAC,Generation R	33450751	2021-01-25	age	EFO_0000246	Model 1 with age as a fixed effect	http://epidelta.mrcieu.ac.uk/	DNA methylation	age	sex,gestational age,cohort,cell composition (reference based),batch effects	Beta Values	years	Illumina HumanMethylation450	Whole blood		2338	2	Children	Both	European	33450751_Mulder-RH_age_model_1_with_age_as_a_fixed_effect	cg14654158	chr19:1109252	19	1109252	SBNO2	Island	-0.0011	0.00011	0
Mulder RH	ALSPAC,Generation R	33450751	2021-01-25	age	EFO_0000246	Model 1 with age as a fixed effect	http://epidelta.mrcieu.ac.uk/	DNA methylation	age	sex,gestational age,cohort,cell composition (reference based),batch effects	Beta Values	years	Illumina HumanMethylation450	Whole blood		2338	2	Children	Both	European	33450751_Mulder-RH_age_model_1_with_age_as_a_fixed_effect	cg14720274	chr15:61014131	15	61014131	RORA	Open sea	-0.0015	0.00011	0
Mulder RH	ALSPAC,Generation R	33450751	2021-01-25	age	EFO_0000246	Model 1 with age as a fixed effect	http://epidelta.mrcieu.ac.uk/	DNA methylation	age	sex,gestational age,cohort,cell composition (reference based),batch effects	Beta Values	years	Illumina HumanMethylation450	Whole blood		2338	2	Children	Both	European	33450751_Mulder-RH_age_model_1_with_age_as_a_fixed_effect	cg14750543	chr20:4776111	20	4776111	RASSF2	Open sea	-0.0012	0.00012	0
Mulder RH	ALSPAC,Generation R	33450751	2021-01-25	age	EFO_0000246	Model 1 with age as a fixed effect	http://epidelta.mrcieu.ac.uk/	DNA methylation	age	sex,gestational age,cohort,cell composition (reference based),batch effects	Beta Values	years	Illumina HumanMethylation450	Whole blood		2338	2	Children	Both	European	33450751_Mulder-RH_age_model_1_with_age_as_a_fixed_effect	cg14761417	chr7:130636860	7	130636860	FLJ43663	Open sea	-0.0025	0.00011	0
Mulder RH	ALSPAC,Generation R	33450751	2021-01-25	age	EFO_0000246	Model 1 with age as a fixed effect	http://epidelta.mrcieu.ac.uk/	DNA methylation	age	sex,gestational age,cohort,cell composition (reference based),batch effects	Beta Values	years	Illumina HumanMethylation450	Whole blood		2338	2	Children	Both	European	33450751_Mulder-RH_age_model_1_with_age_as_a_fixed_effect	cg14771240	chr6:33284168	6	33284168	ZBTB22	North shore	-0.0022	0.00021	0
Mulder RH	ALSPAC,Generation R	33450751	2021-01-25	age	EFO_0000246	Model 1 with age as a fixed effect	http://epidelta.mrcieu.ac.uk/	DNA methylation	age	sex,gestational age,cohort,cell composition (reference based),batch effects	Beta Values	years	Illumina HumanMethylation450	Whole blood		2338	2	Children	Both	European	33450751_Mulder-RH_age_model_1_with_age_as_a_fixed_effect	cg14827643	chr4:3365442	4	3365442	RGS12	South shore	0.0031	0.0002	0
Mulder RH	ALSPAC,Generation R	33450751	2021-01-25	age	EFO_0000246	Model 1 with age as a fixed effect	http://epidelta.mrcieu.ac.uk/	DNA methylation	age	sex,gestational age,cohort,cell composition (reference based),batch effects	Beta Values	years	Illumina HumanMethylation450	Whole blood		2338	2	Children	Both	European	33450751_Mulder-RH_age_model_1_with_age_as_a_fixed_effect	cg14839919	chr7:129868685	7	129868685	-	Open sea	-0.0018	0.0003	1.2e-09
Mulder RH	ALSPAC,Generation R	33450751	2021-01-25	age	EFO_0000246	Model 1 with age as a fixed effect	http://epidelta.mrcieu.ac.uk/	DNA methylation	age	sex,gestational age,cohort,cell composition (reference based),batch effects	Beta Values	years	Illumina HumanMethylation450	Whole blood		2338	2	Children	Both	European	33450751_Mulder-RH_age_model_1_with_age_as_a_fixed_effect	cg14897238	chr21:43198283	21	43198283	-	North shore	0.0046	0.00026	0
Mulder RH	ALSPAC,Generation R	33450751	2021-01-25	age	EFO_0000246	Model 1 with age as a fixed effect	http://epidelta.mrcieu.ac.uk/	DNA methylation	age	sex,gestational age,cohort,cell composition (reference based),batch effects	Beta Values	years	Illumina HumanMethylation450	Whole blood		2338	2	Children	Both	European	33450751_Mulder-RH_age_model_1_with_age_as_a_fixed_effect	cg14898611	chr7:25608673	7	25608673	-	Open sea	-0.0014	0.00024	2.2e-09
Mulder RH	ALSPAC,Generation R	33450751	2021-01-25	age	EFO_0000246	Model 1 with age as a fixed effect	http://epidelta.mrcieu.ac.uk/	DNA methylation	age	sex,gestational age,cohort,cell composition (reference based),batch effects	Beta Values	years	Illumina HumanMethylation450	Whole blood		2338	2	Children	Both	European	33450751_Mulder-RH_age_model_1_with_age_as_a_fixed_effect	cg14914552	chr8:97340188	8	97340188	PTDSS1	Open sea	0.0012	0.00026	4.6e-06
Mulder RH	ALSPAC,Generation R	33450751	2021-01-25	age	EFO_0000246	Model 1 with age as a fixed effect	http://epidelta.mrcieu.ac.uk/	DNA methylation	age	sex,gestational age,cohort,cell composition (reference based),batch effects	Beta Values	years	Illumina HumanMethylation450	Whole blood		2338	2	Children	Both	European	33450751_Mulder-RH_age_model_1_with_age_as_a_fixed_effect	cg15006627	chr12:13045938	12	13045938	GPRC5A	South shore	0.0017	0.00019	0
Mulder RH	ALSPAC,Generation R	33450751	2021-01-25	age	EFO_0000246	Model 1 with age as a fixed effect	http://epidelta.mrcieu.ac.uk/	DNA methylation	age	sex,gestational age,cohort,cell composition (reference based),batch effects	Beta Values	years	Illumina HumanMethylation450	Whole blood		2338	2	Children	Both	European	33450751_Mulder-RH_age_model_1_with_age_as_a_fixed_effect	cg15035911	chr19:924933	19	924933	ARID3A	Island	0.003	0.00016	0
Mulder RH	ALSPAC,Generation R	33450751	2021-01-25	age	EFO_0000246	Model 1 with age as a fixed effect	http://epidelta.mrcieu.ac.uk/	DNA methylation	age	sex,gestational age,cohort,cell composition (reference based),batch effects	Beta Values	years	Illumina HumanMethylation450	Whole blood		2338	2	Children	Both	European	33450751_Mulder-RH_age_model_1_with_age_as_a_fixed_effect	cg15056751	chr3:3169441	3	3169441	TRNT1	South shore	-0.0021	0.00018	0
Mulder RH	ALSPAC,Generation R	33450751	2021-01-25	age	EFO_0000246	Model 1 with age as a fixed effect	http://epidelta.mrcieu.ac.uk/	DNA methylation	age	sex,gestational age,cohort,cell composition (reference based),batch effects	Beta Values	years	Illumina HumanMethylation450	Whole blood		2338	2	Children	Both	European	33450751_Mulder-RH_age_model_1_with_age_as_a_fixed_effect	cg15059804	chr1:33766318	1	33766318	ZNF362	Open sea	-0.021	0.00042	0
Mulder RH	ALSPAC,Generation R	33450751	2021-01-25	age	EFO_0000246	Model 1 with age as a fixed effect	http://epidelta.mrcieu.ac.uk/	DNA methylation	age	sex,gestational age,cohort,cell composition (reference based),batch effects	Beta Values	years	Illumina HumanMethylation450	Whole blood		2338	2	Children	Both	European	33450751_Mulder-RH_age_model_1_with_age_as_a_fixed_effect	cg15191795	chr4:8727474	4	8727474	-	Open sea	-0.002	0.00031	1.6e-10
Mulder RH	ALSPAC,Generation R	33450751	2021-01-25	age	EFO_0000246	Model 1 with age as a fixed effect	http://epidelta.mrcieu.ac.uk/	DNA methylation	age	sex,gestational age,cohort,cell composition (reference based),batch effects	Beta Values	years	Illumina HumanMethylation450	Whole blood		2338	2	Children	Both	European	33450751_Mulder-RH_age_model_1_with_age_as_a_fixed_effect	cg15255827	chr18:8707556	18	8707556	-	Island	0.0049	0.00015	0
Mulder RH	ALSPAC,Generation R	33450751	2021-01-25	age	EFO_0000246	Model 1 with age as a fixed effect	http://epidelta.mrcieu.ac.uk/	DNA methylation	age	sex,gestational age,cohort,cell composition (reference based),batch effects	Beta Values	years	Illumina HumanMethylation450	Whole blood		2338	2	Children	Both	European	33450751_Mulder-RH_age_model_1_with_age_as_a_fixed_effect	cg15268290	chr11:83690587	11	83690587	DLG2	Open sea	-0.0017	0.00029	3e-09
Mulder RH	ALSPAC,Generation R	33450751	2021-01-25	age	EFO_0000246	Model 1 with age as a fixed effect	http://epidelta.mrcieu.ac.uk/	DNA methylation	age	sex,gestational age,cohort,cell composition (reference based),batch effects	Beta Values	years	Illumina HumanMethylation450	Whole blood		2338	2	Children	Both	European	33450751_Mulder-RH_age_model_1_with_age_as_a_fixed_effect	cg15377283	chr8:55371369	8	55371369	SOX17	Island	0.0024	0.00014	0
Mulder RH	ALSPAC,Generation R	33450751	2021-01-25	age	EFO_0000246	Model 1 with age as a fixed effect	http://epidelta.mrcieu.ac.uk/	DNA methylation	age	sex,gestational age,cohort,cell composition (reference based),batch effects	Beta Values	years	Illumina HumanMethylation450	Whole blood		2338	2	Children	Both	European	33450751_Mulder-RH_age_model_1_with_age_as_a_fixed_effect	cg15407057	chr4:8581734	4	8581734	GPR78	North shore	0.0015	0.00014	0
Mulder RH	ALSPAC,Generation R	33450751	2021-01-25	age	EFO_0000246	Model 1 with age as a fixed effect	http://epidelta.mrcieu.ac.uk/	DNA methylation	age	sex,gestational age,cohort,cell composition (reference based),batch effects	Beta Values	years	Illumina HumanMethylation450	Whole blood		2338	2	Children	Both	European	33450751_Mulder-RH_age_model_1_with_age_as_a_fixed_effect	cg15518883	chr9:35650561	9	35650561	SIT1	South shelf	-0.0045	0.00017	0
Mulder RH	ALSPAC,Generation R	33450751	2021-01-25	age	EFO_0000246	Model 1 with age as a fixed effect	http://epidelta.mrcieu.ac.uk/	DNA methylation	age	sex,gestational age,cohort,cell composition (reference based),batch effects	Beta Values	years	Illumina HumanMethylation450	Whole blood		2338	2	Children	Both	European	33450751_Mulder-RH_age_model_1_with_age_as_a_fixed_effect	cg15520279	chr2:176995088	2	176995088	HOXD8	Island	0.00078	7e-05	0
Mulder RH	ALSPAC,Generation R	33450751	2021-01-25	age	EFO_0000246	Model 1 with age as a fixed effect	http://epidelta.mrcieu.ac.uk/	DNA methylation	age	sex,gestational age,cohort,cell composition (reference based),batch effects	Beta Values	years	Illumina HumanMethylation450	Whole blood		2338	2	Children	Both	European	33450751_Mulder-RH_age_model_1_with_age_as_a_fixed_effect	cg15533046	chr12:110156245	12	110156245	C12orf34	North shore	0.0034	0.0002	0
Mulder RH	ALSPAC,Generation R	33450751	2021-01-25	age	EFO_0000246	Model 1 with age as a fixed effect	http://epidelta.mrcieu.ac.uk/	DNA methylation	age	sex,gestational age,cohort,cell composition (reference based),batch effects	Beta Values	years	Illumina HumanMethylation450	Whole blood		2338	2	Children	Both	European	33450751_Mulder-RH_age_model_1_with_age_as_a_fixed_effect	cg15553500	chr4:41880987	4	41880987	-	North shore	0.0038	0.00018	0
Mulder RH	ALSPAC,Generation R	33450751	2021-01-25	age	EFO_0000246	Model 1 with age as a fixed effect	http://epidelta.mrcieu.ac.uk/	DNA methylation	age	sex,gestational age,cohort,cell composition (reference based),batch effects	Beta Values	years	Illumina HumanMethylation450	Whole blood		2338	2	Children	Both	European	33450751_Mulder-RH_age_model_1_with_age_as_a_fixed_effect	cg15593510	chr1:158369112	1	158369112	OR10T2	Open sea	-0.0018	0.0002	0
Mulder RH	ALSPAC,Generation R	33450751	2021-01-25	age	EFO_0000246	Model 1 with age as a fixed effect	http://epidelta.mrcieu.ac.uk/	DNA methylation	age	sex,gestational age,cohort,cell composition (reference based),batch effects	Beta Values	years	Illumina HumanMethylation450	Whole blood		2338	2	Children	Both	European	33450751_Mulder-RH_age_model_1_with_age_as_a_fixed_effect	cg15607358	chr12:372049	12	372049	SLC6A13	Open sea	0.0026	0.00029	0
Mulder RH	ALSPAC,Generation R	33450751	2021-01-25	age	EFO_0000246	Model 1 with age as a fixed effect	http://epidelta.mrcieu.ac.uk/	DNA methylation	age	sex,gestational age,cohort,cell composition (reference based),batch effects	Beta Values	years	Illumina HumanMethylation450	Whole blood		2338	2	Children	Both	European	33450751_Mulder-RH_age_model_1_with_age_as_a_fixed_effect	cg15644610	chr19:36395503	19	36395503	TYROBP	South shelf	0.0017	0.00013	0
Mulder RH	ALSPAC,Generation R	33450751	2021-01-25	age	EFO_0000246	Model 1 with age as a fixed effect	http://epidelta.mrcieu.ac.uk/	DNA methylation	age	sex,gestational age,cohort,cell composition (reference based),batch effects	Beta Values	years	Illumina HumanMethylation450	Whole blood		2338	2	Children	Both	European	33450751_Mulder-RH_age_model_1_with_age_as_a_fixed_effect	cg15812115	chr5:2095356	5	2095356	-	Open sea	-0.0015	0.00019	1.5e-14
Mulder RH	ALSPAC,Generation R	33450751	2021-01-25	age	EFO_0000246	Model 1 with age as a fixed effect	http://epidelta.mrcieu.ac.uk/	DNA methylation	age	sex,gestational age,cohort,cell composition (reference based),batch effects	Beta Values	years	Illumina HumanMethylation450	Whole blood		2338	2	Children	Both	European	33450751_Mulder-RH_age_model_1_with_age_as_a_fixed_effect	cg15854067	chr3:57199318	3	57199318	IL17RD	Island	0.0005	7.2e-05	3.2e-12
Mulder RH	ALSPAC,Generation R	33450751	2021-01-25	age	EFO_0000246	Model 1 with age as a fixed effect	http://epidelta.mrcieu.ac.uk/	DNA methylation	age	sex,gestational age,cohort,cell composition (reference based),batch effects	Beta Values	years	Illumina HumanMethylation450	Whole blood		2338	2	Children	Both	European	33450751_Mulder-RH_age_model_1_with_age_as_a_fixed_effect	cg15897209	chr11:114151397	11	114151397	-	Open sea	-0.0015	0.00019	4.7e-15
Mulder RH	ALSPAC,Generation R	33450751	2021-01-25	age	EFO_0000246	Model 1 with age as a fixed effect	http://epidelta.mrcieu.ac.uk/	DNA methylation	age	sex,gestational age,cohort,cell composition (reference based),batch effects	Beta Values	years	Illumina HumanMethylation450	Whole blood		2338	2	Children	Both	European	33450751_Mulder-RH_age_model_1_with_age_as_a_fixed_effect	cg15945287	chr17:53809462	17	53809462	TMEM100	Open sea	-0.0039	0.00029	0
Mulder RH	ALSPAC,Generation R	33450751	2021-01-25	age	EFO_0000246	Model 1 with age as a fixed effect	http://epidelta.mrcieu.ac.uk/	DNA methylation	age	sex,gestational age,cohort,cell composition (reference based),batch effects	Beta Values	years	Illumina HumanMethylation450	Whole blood		2338	2	Children	Both	European	33450751_Mulder-RH_age_model_1_with_age_as_a_fixed_effect	cg16045390	chr17:37896620	17	37896620	GRB7	Open sea	0.0033	0.00015	0
Mulder RH	ALSPAC,Generation R	33450751	2021-01-25	age	EFO_0000246	Model 1 with age as a fixed effect	http://epidelta.mrcieu.ac.uk/	DNA methylation	age	sex,gestational age,cohort,cell composition (reference based),batch effects	Beta Values	years	Illumina HumanMethylation450	Whole blood		2338	2	Children	Both	European	33450751_Mulder-RH_age_model_1_with_age_as_a_fixed_effect	cg16090330	chr5:66935090	5	66935090	-	Open sea	0.0039	0.00017	0
Mulder RH	ALSPAC,Generation R	33450751	2021-01-25	age	EFO_0000246	Model 1 with age as a fixed effect	http://epidelta.mrcieu.ac.uk/	DNA methylation	age	sex,gestational age,cohort,cell composition (reference based),batch effects	Beta Values	years	Illumina HumanMethylation450	Whole blood		2338	2	Children	Both	European	33450751_Mulder-RH_age_model_1_with_age_as_a_fixed_effect	cg16163419	chr3:100712326	3	100712326	ABI3BP	Open sea	-0.013	0.00028	0
Mulder RH	ALSPAC,Generation R	33450751	2021-01-25	age	EFO_0000246	Model 1 with age as a fixed effect	http://epidelta.mrcieu.ac.uk/	DNA methylation	age	sex,gestational age,cohort,cell composition (reference based),batch effects	Beta Values	years	Illumina HumanMethylation450	Whole blood		2338	2	Children	Both	European	33450751_Mulder-RH_age_model_1_with_age_as_a_fixed_effect	cg16165748	chr11:65030448	11	65030448	POLA2	South shore	-0.0023	0.00029	7.6e-15
Mulder RH	ALSPAC,Generation R	33450751	2021-01-25	age	EFO_0000246	Model 1 with age as a fixed effect	http://epidelta.mrcieu.ac.uk/	DNA methylation	age	sex,gestational age,cohort,cell composition (reference based),batch effects	Beta Values	years	Illumina HumanMethylation450	Whole blood		2338	2	Children	Both	European	33450751_Mulder-RH_age_model_1_with_age_as_a_fixed_effect	cg16178091	chr5:37844401	5	37844401	-	South shelf	0.0012	0.00021	9.9e-09
Mulder RH	ALSPAC,Generation R	33450751	2021-01-25	age	EFO_0000246	Model 1 with age as a fixed effect	http://epidelta.mrcieu.ac.uk/	DNA methylation	age	sex,gestational age,cohort,cell composition (reference based),batch effects	Beta Values	years	Illumina HumanMethylation450	Whole blood		2338	2	Children	Both	European	33450751_Mulder-RH_age_model_1_with_age_as_a_fixed_effect	cg16205844	chr12:124872143	12	124872143	NCOR2	Island	0.0017	0.00019	0
Mulder RH	ALSPAC,Generation R	33450751	2021-01-25	age	EFO_0000246	Model 1 with age as a fixed effect	http://epidelta.mrcieu.ac.uk/	DNA methylation	age	sex,gestational age,cohort,cell composition (reference based),batch effects	Beta Values	years	Illumina HumanMethylation450	Whole blood		2338	2	Children	Both	European	33450751_Mulder-RH_age_model_1_with_age_as_a_fixed_effect	cg16337457	chr17:76989680	17	76989680	CANT1	Island	-0.00057	9.7e-05	5e-09
Mulder RH	ALSPAC,Generation R	33450751	2021-01-25	age	EFO_0000246	Model 1 with age as a fixed effect	http://epidelta.mrcieu.ac.uk/	DNA methylation	age	sex,gestational age,cohort,cell composition (reference based),batch effects	Beta Values	years	Illumina HumanMethylation450	Whole blood		2338	2	Children	Both	European	33450751_Mulder-RH_age_model_1_with_age_as_a_fixed_effect	cg16452866	chr14:99655676	14	99655676	BCL11B	Open sea	-0.01	0.0004	0
Mulder RH	ALSPAC,Generation R	33450751	2021-01-25	age	EFO_0000246	Model 1 with age as a fixed effect	http://epidelta.mrcieu.ac.uk/	DNA methylation	age	sex,gestational age,cohort,cell composition (reference based),batch effects	Beta Values	years	Illumina HumanMethylation450	Whole blood		2338	2	Children	Both	European	33450751_Mulder-RH_age_model_1_with_age_as_a_fixed_effect	cg16472904	chr11:7597402	11	7597402	PPFIBP2	Open sea	0.00092	0.00018	4.2e-07
Mulder RH	ALSPAC,Generation R	33450751	2021-01-25	age	EFO_0000246	Model 1 with age as a fixed effect	http://epidelta.mrcieu.ac.uk/	DNA methylation	age	sex,gestational age,cohort,cell composition (reference based),batch effects	Beta Values	years	Illumina HumanMethylation450	Whole blood		2338	2	Children	Both	European	33450751_Mulder-RH_age_model_1_with_age_as_a_fixed_effect	cg16830930	chr8:55371392	8	55371392	SOX17	Island	0.0041	0.00013	0
Mulder RH	ALSPAC,Generation R	33450751	2021-01-25	age	EFO_0000246	Model 1 with age as a fixed effect	http://epidelta.mrcieu.ac.uk/	DNA methylation	age	sex,gestational age,cohort,cell composition (reference based),batch effects	Beta Values	years	Illumina HumanMethylation450	Whole blood		2338	2	Children	Both	European	33450751_Mulder-RH_age_model_1_with_age_as_a_fixed_effect	cg16852483	chr13:102103930	13	102103930	ITGBL1	North shelf	-0.0054	0.00026	0
Mulder RH	ALSPAC,Generation R	33450751	2021-01-25	age	EFO_0000246	Model 1 with age as a fixed effect	http://epidelta.mrcieu.ac.uk/	DNA methylation	age	sex,gestational age,cohort,cell composition (reference based),batch effects	Beta Values	years	Illumina HumanMethylation450	Whole blood		2338	2	Children	Both	European	33450751_Mulder-RH_age_model_1_with_age_as_a_fixed_effect	cg17028831	chr10:95651248	10	95651248	-	North shelf	-0.0016	0.0002	1.5e-14
Mulder RH	ALSPAC,Generation R	33450751	2021-01-25	age	EFO_0000246	Model 1 with age as a fixed effect	http://epidelta.mrcieu.ac.uk/	DNA methylation	age	sex,gestational age,cohort,cell composition (reference based),batch effects	Beta Values	years	Illumina HumanMethylation450	Whole blood		2338	2	Children	Both	European	33450751_Mulder-RH_age_model_1_with_age_as_a_fixed_effect	cg17218827	chr4:170022953	4	170022953	SH3RF1	Open sea	-0.00092	0.00011	0
Mulder RH	ALSPAC,Generation R	33450751	2021-01-25	age	EFO_0000246	Model 1 with age as a fixed effect	http://epidelta.mrcieu.ac.uk/	DNA methylation	age	sex,gestational age,cohort,cell composition (reference based),batch effects	Beta Values	years	Illumina HumanMethylation450	Whole blood		2338	2	Children	Both	European	33450751_Mulder-RH_age_model_1_with_age_as_a_fixed_effect	cg17312004	chr11:43569076	11	43569076	-	Island	0.0021	0.00018	0
Mulder RH	ALSPAC,Generation R	33450751	2021-01-25	age	EFO_0000246	Model 1 with age as a fixed effect	http://epidelta.mrcieu.ac.uk/	DNA methylation	age	sex,gestational age,cohort,cell composition (reference based),batch effects	Beta Values	years	Illumina HumanMethylation450	Whole blood		2338	2	Children	Both	European	33450751_Mulder-RH_age_model_1_with_age_as_a_fixed_effect	cg17365076	chr11:116274125	11	116274125	-	Open sea	-0.0012	0.00023	3.2e-08
Mulder RH	ALSPAC,Generation R	33450751	2021-01-25	age	EFO_0000246	Model 1 with age as a fixed effect	http://epidelta.mrcieu.ac.uk/	DNA methylation	age	sex,gestational age,cohort,cell composition (reference based),batch effects	Beta Values	years	Illumina HumanMethylation450	Whole blood		2338	2	Children	Both	European	33450751_Mulder-RH_age_model_1_with_age_as_a_fixed_effect	cg17429236	chr7:150694028	7	150694028	NOS3	Open sea	0.0055	0.00018	0
Mulder RH	ALSPAC,Generation R	33450751	2021-01-25	age	EFO_0000246	Model 1 with age as a fixed effect	http://epidelta.mrcieu.ac.uk/	DNA methylation	age	sex,gestational age,cohort,cell composition (reference based),batch effects	Beta Values	years	Illumina HumanMethylation450	Whole blood		2338	2	Children	Both	European	33450751_Mulder-RH_age_model_1_with_age_as_a_fixed_effect	cg17516330	chr15:74494781	15	74494781	STRA6	Open sea	0.011	0.0003	0
Mulder RH	ALSPAC,Generation R	33450751	2021-01-25	age	EFO_0000246	Model 1 with age as a fixed effect	http://epidelta.mrcieu.ac.uk/	DNA methylation	age	sex,gestational age,cohort,cell composition (reference based),batch effects	Beta Values	years	Illumina HumanMethylation450	Whole blood		2338	2	Children	Both	European	33450751_Mulder-RH_age_model_1_with_age_as_a_fixed_effect	cg17661928	chr14:74725362	14	74725362	VSX2	Island	0.0022	0.00015	0
Mulder RH	ALSPAC,Generation R	33450751	2021-01-25	age	EFO_0000246	Model 1 with age as a fixed effect	http://epidelta.mrcieu.ac.uk/	DNA methylation	age	sex,gestational age,cohort,cell composition (reference based),batch effects	Beta Values	years	Illumina HumanMethylation450	Whole blood		2338	2	Children	Both	European	33450751_Mulder-RH_age_model_1_with_age_as_a_fixed_effect	cg17710804	chr1:36771844	1	36771844	C1orf113	Island	-0.0038	0.0002	0
Mulder RH	ALSPAC,Generation R	33450751	2021-01-25	age	EFO_0000246	Model 1 with age as a fixed effect	http://epidelta.mrcieu.ac.uk/	DNA methylation	age	sex,gestational age,cohort,cell composition (reference based),batch effects	Beta Values	years	Illumina HumanMethylation450	Whole blood		2338	2	Children	Both	European	33450751_Mulder-RH_age_model_1_with_age_as_a_fixed_effect	cg17797863	chr4:2009396	4	2009396	WHSC2	North shore	-0.005	0.00033	0
Mulder RH	ALSPAC,Generation R	33450751	2021-01-25	age	EFO_0000246	Model 1 with age as a fixed effect	http://epidelta.mrcieu.ac.uk/	DNA methylation	age	sex,gestational age,cohort,cell composition (reference based),batch effects	Beta Values	years	Illumina HumanMethylation450	Whole blood		2338	2	Children	Both	European	33450751_Mulder-RH_age_model_1_with_age_as_a_fixed_effect	cg17890764	chr3:52864816	3	52864816	ITIH4	Open sea	-0.0031	0.00024	0
Mulder RH	ALSPAC,Generation R	33450751	2021-01-25	age	EFO_0000246	Model 1 with age as a fixed effect	http://epidelta.mrcieu.ac.uk/	DNA methylation	age	sex,gestational age,cohort,cell composition (reference based),batch effects	Beta Values	years	Illumina HumanMethylation450	Whole blood		2338	2	Children	Both	European	33450751_Mulder-RH_age_model_1_with_age_as_a_fixed_effect	cg17906007	chr22:35944645	22	35944645	RASD2	North shelf	0.0071	0.00025	0
Mulder RH	ALSPAC,Generation R	33450751	2021-01-25	age	EFO_0000246	Model 1 with age as a fixed effect	http://epidelta.mrcieu.ac.uk/	DNA methylation	age	sex,gestational age,cohort,cell composition (reference based),batch effects	Beta Values	years	Illumina HumanMethylation450	Whole blood		2338	2	Children	Both	European	33450751_Mulder-RH_age_model_1_with_age_as_a_fixed_effect	cg17937340	chr3:130299763	3	130299763	COL6A6	Open sea	-0.0016	0.00026	4.5e-10
Mulder RH	ALSPAC,Generation R	33450751	2021-01-25	age	EFO_0000246	Model 1 with age as a fixed effect	http://epidelta.mrcieu.ac.uk/	DNA methylation	age	sex,gestational age,cohort,cell composition (reference based),batch effects	Beta Values	years	Illumina HumanMethylation450	Whole blood		2338	2	Children	Both	European	33450751_Mulder-RH_age_model_1_with_age_as_a_fixed_effect	cg17952824	chr10:44287023	10	44287023	HNRNPA3P1	Open sea	-0.003	0.00022	0
Mulder RH	ALSPAC,Generation R	33450751	2021-01-25	age	EFO_0000246	Model 1 with age as a fixed effect	http://epidelta.mrcieu.ac.uk/	DNA methylation	age	sex,gestational age,cohort,cell composition (reference based),batch effects	Beta Values	years	Illumina HumanMethylation450	Whole blood		2338	2	Children	Both	European	33450751_Mulder-RH_age_model_1_with_age_as_a_fixed_effect	cg17966227	chr1:113738233	1	113738233	-	North shelf	-0.002	0.00012	0
Mulder RH	ALSPAC,Generation R	33450751	2021-01-25	age	EFO_0000246	Model 1 with age as a fixed effect	http://epidelta.mrcieu.ac.uk/	DNA methylation	age	sex,gestational age,cohort,cell composition (reference based),batch effects	Beta Values	years	Illumina HumanMethylation450	Whole blood		2338	2	Children	Both	European	33450751_Mulder-RH_age_model_1_with_age_as_a_fixed_effect	cg17966619	chr6:86160162	6	86160162	NT5E	Island	0.0012	0.00012	0
Mulder RH	ALSPAC,Generation R	33450751	2021-01-25	age	EFO_0000246	Model 1 with age as a fixed effect	http://epidelta.mrcieu.ac.uk/	DNA methylation	age	sex,gestational age,cohort,cell composition (reference based),batch effects	Beta Values	years	Illumina HumanMethylation450	Whole blood		2338	2	Children	Both	European	33450751_Mulder-RH_age_model_1_with_age_as_a_fixed_effect	cg18009653	chr4:10076546	4	10076546	WDR1	North shelf	-0.00057	9.1e-05	3.9e-10
Mulder RH	ALSPAC,Generation R	33450751	2021-01-25	age	EFO_0000246	Model 1 with age as a fixed effect	http://epidelta.mrcieu.ac.uk/	DNA methylation	age	sex,gestational age,cohort,cell composition (reference based),batch effects	Beta Values	years	Illumina HumanMethylation450	Whole blood		2338	2	Children	Both	European	33450751_Mulder-RH_age_model_1_with_age_as_a_fixed_effect	cg18152276	chr22:37824806	22	37824806	ELFN2	South shore	-0.0023	0.00019	0
Mulder RH	ALSPAC,Generation R	33450751	2021-01-25	age	EFO_0000246	Model 1 with age as a fixed effect	http://epidelta.mrcieu.ac.uk/	DNA methylation	age	sex,gestational age,cohort,cell composition (reference based),batch effects	Beta Values	years	Illumina HumanMethylation450	Whole blood		2338	2	Children	Both	European	33450751_Mulder-RH_age_model_1_with_age_as_a_fixed_effect	cg18171715	chr4:852160	4	852160	GAK	Open sea	-0.00044	5.8e-05	2.1e-14
Mulder RH	ALSPAC,Generation R	33450751	2021-01-25	age	EFO_0000246	Model 1 with age as a fixed effect	http://epidelta.mrcieu.ac.uk/	DNA methylation	age	sex,gestational age,cohort,cell composition (reference based),batch effects	Beta Values	years	Illumina HumanMethylation450	Whole blood		2338	2	Children	Both	European	33450751_Mulder-RH_age_model_1_with_age_as_a_fixed_effect	cg18307928	chr13:114085650	13	114085650	ADPRHL1	Island	-0.0012	0.00013	0
Mulder RH	ALSPAC,Generation R	33450751	2021-01-25	age	EFO_0000246	Model 1 with age as a fixed effect	http://epidelta.mrcieu.ac.uk/	DNA methylation	age	sex,gestational age,cohort,cell composition (reference based),batch effects	Beta Values	years	Illumina HumanMethylation450	Whole blood		2338	2	Children	Both	European	33450751_Mulder-RH_age_model_1_with_age_as_a_fixed_effect	cg18372607	chr11:31827084	11	31827084	PAX6	North shore	0.00038	2.9e-05	0
Mulder RH	ALSPAC,Generation R	33450751	2021-01-25	age	EFO_0000246	Model 1 with age as a fixed effect	http://epidelta.mrcieu.ac.uk/	DNA methylation	age	sex,gestational age,cohort,cell composition (reference based),batch effects	Beta Values	years	Illumina HumanMethylation450	Whole blood		2338	2	Children	Both	European	33450751_Mulder-RH_age_model_1_with_age_as_a_fixed_effect	cg18389339	chr18:3730593	18	3730593	DLGAP1	South shore	-0.0022	0.00032	2.8e-12
Mulder RH	ALSPAC,Generation R	33450751	2021-01-25	age	EFO_0000246	Model 1 with age as a fixed effect	http://epidelta.mrcieu.ac.uk/	DNA methylation	age	sex,gestational age,cohort,cell composition (reference based),batch effects	Beta Values	years	Illumina HumanMethylation450	Whole blood		2338	2	Children	Both	European	33450751_Mulder-RH_age_model_1_with_age_as_a_fixed_effect	cg18527751	chr18:43756134	18	43756134	C18orf25	South shore	-0.0028	0.00026	0
Mulder RH	ALSPAC,Generation R	33450751	2021-01-25	age	EFO_0000246	Model 1 with age as a fixed effect	http://epidelta.mrcieu.ac.uk/	DNA methylation	age	sex,gestational age,cohort,cell composition (reference based),batch effects	Beta Values	years	Illumina HumanMethylation450	Whole blood		2338	2	Children	Both	European	33450751_Mulder-RH_age_model_1_with_age_as_a_fixed_effect	cg18537464	chr18:76345144	18	76345144	-	Open sea	-0.0037	0.00026	0
Mulder RH	ALSPAC,Generation R	33450751	2021-01-25	age	EFO_0000246	Model 1 with age as a fixed effect	http://epidelta.mrcieu.ac.uk/	DNA methylation	age	sex,gestational age,cohort,cell composition (reference based),batch effects	Beta Values	years	Illumina HumanMethylation450	Whole blood		2338	2	Children	Both	European	33450751_Mulder-RH_age_model_1_with_age_as_a_fixed_effect	cg18585107	chr11:64138839	11	64138839	RPS6KA4	South shore	0.011	0.00024	0
Mulder RH	ALSPAC,Generation R	33450751	2021-01-25	age	EFO_0000246	Model 1 with age as a fixed effect	http://epidelta.mrcieu.ac.uk/	DNA methylation	age	sex,gestational age,cohort,cell composition (reference based),batch effects	Beta Values	years	Illumina HumanMethylation450	Whole blood		2338	2	Children	Both	European	33450751_Mulder-RH_age_model_1_with_age_as_a_fixed_effect	cg18614984	chr17:2652640	17	2652640	MIR1253	Island	0.00061	5.1e-05	0
Mulder RH	ALSPAC,Generation R	33450751	2021-01-25	age	EFO_0000246	Model 1 with age as a fixed effect	http://epidelta.mrcieu.ac.uk/	DNA methylation	age	sex,gestational age,cohort,cell composition (reference based),batch effects	Beta Values	years	Illumina HumanMethylation450	Whole blood		2338	2	Children	Both	European	33450751_Mulder-RH_age_model_1_with_age_as_a_fixed_effect	cg18623836	chr2:10261907	2	10261907	RRM2	North shore	-0.0012	0.00015	0
Mulder RH	ALSPAC,Generation R	33450751	2021-01-25	age	EFO_0000246	Model 1 with age as a fixed effect	http://epidelta.mrcieu.ac.uk/	DNA methylation	age	sex,gestational age,cohort,cell composition (reference based),batch effects	Beta Values	years	Illumina HumanMethylation450	Whole blood		2338	2	Children	Both	European	33450751_Mulder-RH_age_model_1_with_age_as_a_fixed_effect	cg18631798	chr4:8396163	4	8396163	ACOX3	Open sea	-0.003	0.00016	0
Mulder RH	ALSPAC,Generation R	33450751	2021-01-25	age	EFO_0000246	Model 1 with age as a fixed effect	http://epidelta.mrcieu.ac.uk/	DNA methylation	age	sex,gestational age,cohort,cell composition (reference based),batch effects	Beta Values	years	Illumina HumanMethylation450	Whole blood		2338	2	Children	Both	European	33450751_Mulder-RH_age_model_1_with_age_as_a_fixed_effect	cg18661413	chr3:159478765	3	159478765	SCHIP1	North shelf	-0.0021	0.00037	1e-08
Mulder RH	ALSPAC,Generation R	33450751	2021-01-25	age	EFO_0000246	Model 1 with age as a fixed effect	http://epidelta.mrcieu.ac.uk/	DNA methylation	age	sex,gestational age,cohort,cell composition (reference based),batch effects	Beta Values	years	Illumina HumanMethylation450	Whole blood		2338	2	Children	Both	European	33450751_Mulder-RH_age_model_1_with_age_as_a_fixed_effect	cg18714782	chr4:519713	4	519713	PIGG	Open sea	-0.0029	0.00022	0
Mulder RH	ALSPAC,Generation R	33450751	2021-01-25	age	EFO_0000246	Model 1 with age as a fixed effect	http://epidelta.mrcieu.ac.uk/	DNA methylation	age	sex,gestational age,cohort,cell composition (reference based),batch effects	Beta Values	years	Illumina HumanMethylation450	Whole blood		2338	2	Children	Both	European	33450751_Mulder-RH_age_model_1_with_age_as_a_fixed_effect	cg18886274	chr7:84789871	7	84789871	-	Open sea	-0.003	0.00012	0
Mulder RH	ALSPAC,Generation R	33450751	2021-01-25	age	EFO_0000246	Model 1 with age as a fixed effect	http://epidelta.mrcieu.ac.uk/	DNA methylation	age	sex,gestational age,cohort,cell composition (reference based),batch effects	Beta Values	years	Illumina HumanMethylation450	Whole blood		2338	2	Children	Both	European	33450751_Mulder-RH_age_model_1_with_age_as_a_fixed_effect	cg18927604	chr12:103214992	12	103214992	-	North shelf	-0.0029	0.00027	0
Mulder RH	ALSPAC,Generation R	33450751	2021-01-25	age	EFO_0000246	Model 1 with age as a fixed effect	http://epidelta.mrcieu.ac.uk/	DNA methylation	age	sex,gestational age,cohort,cell composition (reference based),batch effects	Beta Values	years	Illumina HumanMethylation450	Whole blood		2338	2	Children	Both	European	33450751_Mulder-RH_age_model_1_with_age_as_a_fixed_effect	cg18934443	chr7:149569776	7	149569776	ATP6V0E2;LOC401431	North shore	-0.0049	0.00027	0
Mulder RH	ALSPAC,Generation R	33450751	2021-01-25	age	EFO_0000246	Model 1 with age as a fixed effect	http://epidelta.mrcieu.ac.uk/	DNA methylation	age	sex,gestational age,cohort,cell composition (reference based),batch effects	Beta Values	years	Illumina HumanMethylation450	Whole blood		2338	2	Children	Both	European	33450751_Mulder-RH_age_model_1_with_age_as_a_fixed_effect	cg19011911	chr11:376863	11	376863	B4GALNT4	Island	-0.001	0.00022	2.2e-06
Mulder RH	ALSPAC,Generation R	33450751	2021-01-25	age	EFO_0000246	Model 1 with age as a fixed effect	http://epidelta.mrcieu.ac.uk/	DNA methylation	age	sex,gestational age,cohort,cell composition (reference based),batch effects	Beta Values	years	Illumina HumanMethylation450	Whole blood		2338	2	Children	Both	European	33450751_Mulder-RH_age_model_1_with_age_as_a_fixed_effect	cg19065831	chr4:48485289	4	48485289	SLC10A4	North shore	0.00021	3.1e-05	1.7e-11
Mulder RH	ALSPAC,Generation R	33450751	2021-01-25	age	EFO_0000246	Model 1 with age as a fixed effect	http://epidelta.mrcieu.ac.uk/	DNA methylation	age	sex,gestational age,cohort,cell composition (reference based),batch effects	Beta Values	years	Illumina HumanMethylation450	Whole blood		2338	2	Children	Both	European	33450751_Mulder-RH_age_model_1_with_age_as_a_fixed_effect	cg19071490	chr10:134882555	10	134882555	-	North shore	-0.00095	0.00018	6.7e-08
Mulder RH	ALSPAC,Generation R	33450751	2021-01-25	age	EFO_0000246	Model 1 with age as a fixed effect	http://epidelta.mrcieu.ac.uk/	DNA methylation	age	sex,gestational age,cohort,cell composition (reference based),batch effects	Beta Values	years	Illumina HumanMethylation450	Whole blood		2338	2	Children	Both	European	33450751_Mulder-RH_age_model_1_with_age_as_a_fixed_effect	cg19092045	chr13:54887369	13	54887369	MIR1297	Open sea	-0.0016	0.00016	0
Mulder RH	ALSPAC,Generation R	33450751	2021-01-25	age	EFO_0000246	Model 1 with age as a fixed effect	http://epidelta.mrcieu.ac.uk/	DNA methylation	age	sex,gestational age,cohort,cell composition (reference based),batch effects	Beta Values	years	Illumina HumanMethylation450	Whole blood		2338	2	Children	Both	European	33450751_Mulder-RH_age_model_1_with_age_as_a_fixed_effect	cg19188572	chr15:59950012	15	59950012	GTF2A2	South shore	-0.0024	0.00022	0
Mulder RH	ALSPAC,Generation R	33450751	2021-01-25	age	EFO_0000246	Model 1 with age as a fixed effect	http://epidelta.mrcieu.ac.uk/	DNA methylation	age	sex,gestational age,cohort,cell composition (reference based),batch effects	Beta Values	years	Illumina HumanMethylation450	Whole blood		2338	2	Children	Both	European	33450751_Mulder-RH_age_model_1_with_age_as_a_fixed_effect	cg19241878	chr17:48846189	17	48846189	C17orf73	Open sea	-0.002	0.00014	0
Mulder RH	ALSPAC,Generation R	33450751	2021-01-25	age	EFO_0000246	Model 1 with age as a fixed effect	http://epidelta.mrcieu.ac.uk/	DNA methylation	age	sex,gestational age,cohort,cell composition (reference based),batch effects	Beta Values	years	Illumina HumanMethylation450	Whole blood		2338	2	Children	Both	European	33450751_Mulder-RH_age_model_1_with_age_as_a_fixed_effect	cg19285847	chr19:12167313	19	12167313	ZNF878	South shelf	-0.0007	0.00016	9.2e-06
Mulder RH	ALSPAC,Generation R	33450751	2021-01-25	age	EFO_0000246	Model 1 with age as a fixed effect	http://epidelta.mrcieu.ac.uk/	DNA methylation	age	sex,gestational age,cohort,cell composition (reference based),batch effects	Beta Values	years	Illumina HumanMethylation450	Whole blood		2338	2	Children	Both	European	33450751_Mulder-RH_age_model_1_with_age_as_a_fixed_effect	cg19384448	chr1:10977926	1	10977926	-	Open sea	-0.004	0.00028	0
Mulder RH	ALSPAC,Generation R	33450751	2021-01-25	age	EFO_0000246	Model 1 with age as a fixed effect	http://epidelta.mrcieu.ac.uk/	DNA methylation	age	sex,gestational age,cohort,cell composition (reference based),batch effects	Beta Values	years	Illumina HumanMethylation450	Whole blood		2338	2	Children	Both	European	33450751_Mulder-RH_age_model_1_with_age_as_a_fixed_effect	cg19430473	chr3:156468708	3	156468708	-	Open sea	0.0025	0.0002	0
Mulder RH	ALSPAC,Generation R	33450751	2021-01-25	age	EFO_0000246	Model 1 with age as a fixed effect	http://epidelta.mrcieu.ac.uk/	DNA methylation	age	sex,gestational age,cohort,cell composition (reference based),batch effects	Beta Values	years	Illumina HumanMethylation450	Whole blood		2338	2	Children	Both	European	33450751_Mulder-RH_age_model_1_with_age_as_a_fixed_effect	cg19439071	chr17:74557625	17	74557625	SNORD1A	South shelf	-0.0016	0.00018	0
Mulder RH	ALSPAC,Generation R	33450751	2021-01-25	age	EFO_0000246	Model 1 with age as a fixed effect	http://epidelta.mrcieu.ac.uk/	DNA methylation	age	sex,gestational age,cohort,cell composition (reference based),batch effects	Beta Values	years	Illumina HumanMethylation450	Whole blood		2338	2	Children	Both	European	33450751_Mulder-RH_age_model_1_with_age_as_a_fixed_effect	cg19480750	chr3:141764977	3	141764977	-	Open sea	-0.0017	0.00032	4.1e-08
Mulder RH	ALSPAC,Generation R	33450751	2021-01-25	age	EFO_0000246	Model 1 with age as a fixed effect	http://epidelta.mrcieu.ac.uk/	DNA methylation	age	sex,gestational age,cohort,cell composition (reference based),batch effects	Beta Values	years	Illumina HumanMethylation450	Whole blood		2338	2	Children	Both	European	33450751_Mulder-RH_age_model_1_with_age_as_a_fixed_effect	cg19550755	chr11:18794896	11	18794896	PTPN5	Open sea	0.0022	0.00013	0
Mulder RH	ALSPAC,Generation R	33450751	2021-01-25	age	EFO_0000246	Model 1 with age as a fixed effect	http://epidelta.mrcieu.ac.uk/	DNA methylation	age	sex,gestational age,cohort,cell composition (reference based),batch effects	Beta Values	years	Illumina HumanMethylation450	Whole blood		2338	2	Children	Both	European	33450751_Mulder-RH_age_model_1_with_age_as_a_fixed_effect	cg19582128	chr13:39265218	13	39265218	FREM2	South shelf	-0.0015	0.00011	0
Mulder RH	ALSPAC,Generation R	33450751	2021-01-25	age	EFO_0000246	Model 1 with age as a fixed effect	http://epidelta.mrcieu.ac.uk/	DNA methylation	age	sex,gestational age,cohort,cell composition (reference based),batch effects	Beta Values	years	Illumina HumanMethylation450	Whole blood		2338	2	Children	Both	European	33450751_Mulder-RH_age_model_1_with_age_as_a_fixed_effect	cg19688830	chr5:14712952	5	14712952	ANKH	Open sea	-0.0011	0.00021	5.5e-08
Mulder RH	ALSPAC,Generation R	33450751	2021-01-25	age	EFO_0000246	Model 1 with age as a fixed effect	http://epidelta.mrcieu.ac.uk/	DNA methylation	age	sex,gestational age,cohort,cell composition (reference based),batch effects	Beta Values	years	Illumina HumanMethylation450	Whole blood		2338	2	Children	Both	European	33450751_Mulder-RH_age_model_1_with_age_as_a_fixed_effect	cg19696718	chr2:238314219	2	238314219	COL6A3	Open sea	-0.0023	0.00019	0
Mulder RH	ALSPAC,Generation R	33450751	2021-01-25	age	EFO_0000246	Model 1 with age as a fixed effect	http://epidelta.mrcieu.ac.uk/	DNA methylation	age	sex,gestational age,cohort,cell composition (reference based),batch effects	Beta Values	years	Illumina HumanMethylation450	Whole blood		2338	2	Children	Both	European	33450751_Mulder-RH_age_model_1_with_age_as_a_fixed_effect	cg19721554	chr5:71739365	5	71739365	ZNF366	Open sea	-0.0035	0.00023	0
Mulder RH	ALSPAC,Generation R	33450751	2021-01-25	age	EFO_0000246	Model 1 with age as a fixed effect	http://epidelta.mrcieu.ac.uk/	DNA methylation	age	sex,gestational age,cohort,cell composition (reference based),batch effects	Beta Values	years	Illumina HumanMethylation450	Whole blood		2338	2	Children	Both	European	33450751_Mulder-RH_age_model_1_with_age_as_a_fixed_effect	cg19782880	chr3:9757565	3	9757565	CPNE9	Open sea	0.00083	0.00012	2.6e-11
Mulder RH	ALSPAC,Generation R	33450751	2021-01-25	age	EFO_0000246	Model 1 with age as a fixed effect	http://epidelta.mrcieu.ac.uk/	DNA methylation	age	sex,gestational age,cohort,cell composition (reference based),batch effects	Beta Values	years	Illumina HumanMethylation450	Whole blood		2338	2	Children	Both	European	33450751_Mulder-RH_age_model_1_with_age_as_a_fixed_effect	cg19828869	chr2:171552304	2	171552304	-	Open sea	-0.0017	0.00028	3e-09
Mulder RH	ALSPAC,Generation R	33450751	2021-01-25	age	EFO_0000246	Model 1 with age as a fixed effect	http://epidelta.mrcieu.ac.uk/	DNA methylation	age	sex,gestational age,cohort,cell composition (reference based),batch effects	Beta Values	years	Illumina HumanMethylation450	Whole blood		2338	2	Children	Both	European	33450751_Mulder-RH_age_model_1_with_age_as_a_fixed_effect	cg19852058	chr3:105293613	3	105293613	ALCAM	Open sea	-0.0021	0.00034	1.6e-09
Mulder RH	ALSPAC,Generation R	33450751	2021-01-25	age	EFO_0000246	Model 1 with age as a fixed effect	http://epidelta.mrcieu.ac.uk/	DNA methylation	age	sex,gestational age,cohort,cell composition (reference based),batch effects	Beta Values	years	Illumina HumanMethylation450	Whole blood		2338	2	Children	Both	European	33450751_Mulder-RH_age_model_1_with_age_as_a_fixed_effect	cg19897071	chr5:35991382	5	35991382	UGT3A1	Open sea	0.0012	0.00021	1.8e-08
Mulder RH	ALSPAC,Generation R	33450751	2021-01-25	age	EFO_0000246	Model 1 with age as a fixed effect	http://epidelta.mrcieu.ac.uk/	DNA methylation	age	sex,gestational age,cohort,cell composition (reference based),batch effects	Beta Values	years	Illumina HumanMethylation450	Whole blood		2338	2	Children	Both	European	33450751_Mulder-RH_age_model_1_with_age_as_a_fixed_effect	cg19925780	chr1:101509557	1	101509557	-	Open sea	-0.0042	0.00021	0
Mulder RH	ALSPAC,Generation R	33450751	2021-01-25	age	EFO_0000246	Model 1 with age as a fixed effect	http://epidelta.mrcieu.ac.uk/	DNA methylation	age	sex,gestational age,cohort,cell composition (reference based),batch effects	Beta Values	years	Illumina HumanMethylation450	Whole blood		2338	2	Children	Both	European	33450751_Mulder-RH_age_model_1_with_age_as_a_fixed_effect	cg19930288	chr4:184021302	4	184021302	WWC2;C4orf38	Island	0.0011	8.6e-05	0
Mulder RH	ALSPAC,Generation R	33450751	2021-01-25	age	EFO_0000246	Model 1 with age as a fixed effect	http://epidelta.mrcieu.ac.uk/	DNA methylation	age	sex,gestational age,cohort,cell composition (reference based),batch effects	Beta Values	years	Illumina HumanMethylation450	Whole blood		2338	2	Children	Both	European	33450751_Mulder-RH_age_model_1_with_age_as_a_fixed_effect	cg19985870	chr19:34398004	19	34398004	-	Island	0.0016	0.00012	0
Mulder RH	ALSPAC,Generation R	33450751	2021-01-25	age	EFO_0000246	Model 1 with age as a fixed effect	http://epidelta.mrcieu.ac.uk/	DNA methylation	age	sex,gestational age,cohort,cell composition (reference based),batch effects	Beta Values	years	Illumina HumanMethylation450	Whole blood		2338	2	Children	Both	European	33450751_Mulder-RH_age_model_1_with_age_as_a_fixed_effect	cg20321801	chr11:2404384	11	2404384	CD81	North shelf	0.0038	0.00017	0
Mulder RH	ALSPAC,Generation R	33450751	2021-01-25	age	EFO_0000246	Model 1 with age as a fixed effect	http://epidelta.mrcieu.ac.uk/	DNA methylation	age	sex,gestational age,cohort,cell composition (reference based),batch effects	Beta Values	years	Illumina HumanMethylation450	Whole blood		2338	2	Children	Both	European	33450751_Mulder-RH_age_model_1_with_age_as_a_fixed_effect	cg20351875	chr12:65015547	12	65015547	MIR548C;RASSF3	Open sea	0.0014	0.00024	1.4e-08
Mulder RH	ALSPAC,Generation R	33450751	2021-01-25	age	EFO_0000246	Model 1 with age as a fixed effect	http://epidelta.mrcieu.ac.uk/	DNA methylation	age	sex,gestational age,cohort,cell composition (reference based),batch effects	Beta Values	years	Illumina HumanMethylation450	Whole blood		2338	2	Children	Both	European	33450751_Mulder-RH_age_model_1_with_age_as_a_fixed_effect	cg20459495	chr2:159779958	2	159779958	-	Open sea	0.0019	0.00022	0
Mulder RH	ALSPAC,Generation R	33450751	2021-01-25	age	EFO_0000246	Model 1 with age as a fixed effect	http://epidelta.mrcieu.ac.uk/	DNA methylation	age	sex,gestational age,cohort,cell composition (reference based),batch effects	Beta Values	years	Illumina HumanMethylation450	Whole blood		2338	2	Children	Both	European	33450751_Mulder-RH_age_model_1_with_age_as_a_fixed_effect	cg20485607	chr1:120217696	1	120217696	-	Open sea	-0.0022	0.00028	1.5e-15
Mulder RH	ALSPAC,Generation R	33450751	2021-01-25	age	EFO_0000246	Model 1 with age as a fixed effect	http://epidelta.mrcieu.ac.uk/	DNA methylation	age	sex,gestational age,cohort,cell composition (reference based),batch effects	Beta Values	years	Illumina HumanMethylation450	Whole blood		2338	2	Children	Both	European	33450751_Mulder-RH_age_model_1_with_age_as_a_fixed_effect	cg20539142	chr8:42623718	8	42623718	CHRNA6	Open sea	-0.007	0.00037	0
Mulder RH	ALSPAC,Generation R	33450751	2021-01-25	age	EFO_0000246	Model 1 with age as a fixed effect	http://epidelta.mrcieu.ac.uk/	DNA methylation	age	sex,gestational age,cohort,cell composition (reference based),batch effects	Beta Values	years	Illumina HumanMethylation450	Whole blood		2338	2	Children	Both	European	33450751_Mulder-RH_age_model_1_with_age_as_a_fixed_effect	cg20539474	chr20:31781393	20	31781393	BASE	Open sea	-0.0018	0.00017	0
Mulder RH	ALSPAC,Generation R	33450751	2021-01-25	age	EFO_0000246	Model 1 with age as a fixed effect	http://epidelta.mrcieu.ac.uk/	DNA methylation	age	sex,gestational age,cohort,cell composition (reference based),batch effects	Beta Values	years	Illumina HumanMethylation450	Whole blood		2338	2	Children	Both	European	33450751_Mulder-RH_age_model_1_with_age_as_a_fixed_effect	cg20748955	chr11:118016902	11	118016902	SCN4B	Island	-0.00025	2.8e-05	0
Mulder RH	ALSPAC,Generation R	33450751	2021-01-25	age	EFO_0000246	Model 1 with age as a fixed effect	http://epidelta.mrcieu.ac.uk/	DNA methylation	age	sex,gestational age,cohort,cell composition (reference based),batch effects	Beta Values	years	Illumina HumanMethylation450	Whole blood		2338	2	Children	Both	European	33450751_Mulder-RH_age_model_1_with_age_as_a_fixed_effect	cg20816361	chr1:2467100	1	2467100	-	Island	0.0025	0.00026	0
Mulder RH	ALSPAC,Generation R	33450751	2021-01-25	age	EFO_0000246	Model 1 with age as a fixed effect	http://epidelta.mrcieu.ac.uk/	DNA methylation	age	sex,gestational age,cohort,cell composition (reference based),batch effects	Beta Values	years	Illumina HumanMethylation450	Whole blood		2338	2	Children	Both	European	33450751_Mulder-RH_age_model_1_with_age_as_a_fixed_effect	cg20857280	chr15:51632905	15	51632905	GLDN	North shore	-0.0029	0.00019	0
Mulder RH	ALSPAC,Generation R	33450751	2021-01-25	age	EFO_0000246	Model 1 with age as a fixed effect	http://epidelta.mrcieu.ac.uk/	DNA methylation	age	sex,gestational age,cohort,cell composition (reference based),batch effects	Beta Values	years	Illumina HumanMethylation450	Whole blood		2338	2	Children	Both	European	33450751_Mulder-RH_age_model_1_with_age_as_a_fixed_effect	cg20876937	chr18:24221176	18	24221176	KCTD1	Open sea	-0.0039	0.0002	0
Mulder RH	ALSPAC,Generation R	33450751	2021-01-25	age	EFO_0000246	Model 1 with age as a fixed effect	http://epidelta.mrcieu.ac.uk/	DNA methylation	age	sex,gestational age,cohort,cell composition (reference based),batch effects	Beta Values	years	Illumina HumanMethylation450	Whole blood		2338	2	Children	Both	European	33450751_Mulder-RH_age_model_1_with_age_as_a_fixed_effect	cg21057907	chr14:36977519	14	36977519	SFTA3	Island	0.00085	6.4e-05	0
Mulder RH	ALSPAC,Generation R	33450751	2021-01-25	age	EFO_0000246	Model 1 with age as a fixed effect	http://epidelta.mrcieu.ac.uk/	DNA methylation	age	sex,gestational age,cohort,cell composition (reference based),batch effects	Beta Values	years	Illumina HumanMethylation450	Whole blood		2338	2	Children	Both	European	33450751_Mulder-RH_age_model_1_with_age_as_a_fixed_effect	cg21086551	chr3:171241974	3	171241974	-	Open sea	-0.0044	0.00025	0
Mulder RH	ALSPAC,Generation R	33450751	2021-01-25	age	EFO_0000246	Model 1 with age as a fixed effect	http://epidelta.mrcieu.ac.uk/	DNA methylation	age	sex,gestational age,cohort,cell composition (reference based),batch effects	Beta Values	years	Illumina HumanMethylation450	Whole blood		2338	2	Children	Both	European	33450751_Mulder-RH_age_model_1_with_age_as_a_fixed_effect	cg21140898	chr1:51442318	1	51442318	-	North shore	0.0084	0.00023	0
Mulder RH	ALSPAC,Generation R	33450751	2021-01-25	age	EFO_0000246	Model 1 with age as a fixed effect	http://epidelta.mrcieu.ac.uk/	DNA methylation	age	sex,gestational age,cohort,cell composition (reference based),batch effects	Beta Values	years	Illumina HumanMethylation450	Whole blood		2338	2	Children	Both	European	33450751_Mulder-RH_age_model_1_with_age_as_a_fixed_effect	cg21141143	chr5:60922694	5	60922694	-	South shore	0.0018	0.00013	0
Mulder RH	ALSPAC,Generation R	33450751	2021-01-25	age	EFO_0000246	Model 1 with age as a fixed effect	http://epidelta.mrcieu.ac.uk/	DNA methylation	age	sex,gestational age,cohort,cell composition (reference based),batch effects	Beta Values	years	Illumina HumanMethylation450	Whole blood		2338	2	Children	Both	European	33450751_Mulder-RH_age_model_1_with_age_as_a_fixed_effect	cg21148404	chr18:34833339	18	34833339	BRUNOL4	North shore	0.0019	0.00013	0
Mulder RH	ALSPAC,Generation R	33450751	2021-01-25	age	EFO_0000246	Model 1 with age as a fixed effect	http://epidelta.mrcieu.ac.uk/	DNA methylation	age	sex,gestational age,cohort,cell composition (reference based),batch effects	Beta Values	years	Illumina HumanMethylation450	Whole blood		2338	2	Children	Both	European	33450751_Mulder-RH_age_model_1_with_age_as_a_fixed_effect	cg21157690	chr6:152126895	6	152126895	ESR1	North shore	-0.0019	0.00021	0
Mulder RH	ALSPAC,Generation R	33450751	2021-01-25	age	EFO_0000246	Model 1 with age as a fixed effect	http://epidelta.mrcieu.ac.uk/	DNA methylation	age	sex,gestational age,cohort,cell composition (reference based),batch effects	Beta Values	years	Illumina HumanMethylation450	Whole blood		2338	2	Children	Both	European	33450751_Mulder-RH_age_model_1_with_age_as_a_fixed_effect	cg21337881	chr17:5138645	17	5138645	C17orf87	Open sea	0.0027	0.00019	0
Mulder RH	ALSPAC,Generation R	33450751	2021-01-25	age	EFO_0000246	Model 1 with age as a fixed effect	http://epidelta.mrcieu.ac.uk/	DNA methylation	age	sex,gestational age,cohort,cell composition (reference based),batch effects	Beta Values	years	Illumina HumanMethylation450	Whole blood		2338	2	Children	Both	European	33450751_Mulder-RH_age_model_1_with_age_as_a_fixed_effect	cg21388639	chr4:159740817	4	159740817	FNIP2	Open sea	-0.0017	0.0002	0
Mulder RH	ALSPAC,Generation R	33450751	2021-01-25	age	EFO_0000246	Model 1 with age as a fixed effect	http://epidelta.mrcieu.ac.uk/	DNA methylation	age	sex,gestational age,cohort,cell composition (reference based),batch effects	Beta Values	years	Illumina HumanMethylation450	Whole blood		2338	2	Children	Both	European	33450751_Mulder-RH_age_model_1_with_age_as_a_fixed_effect	cg21469505	chr18:47085749	18	47085749	-	North shore	-0.011	0.00027	0
Mulder RH	ALSPAC,Generation R	33450751	2021-01-25	age	EFO_0000246	Model 1 with age as a fixed effect	http://epidelta.mrcieu.ac.uk/	DNA methylation	age	sex,gestational age,cohort,cell composition (reference based),batch effects	Beta Values	years	Illumina HumanMethylation450	Whole blood		2338	2	Children	Both	European	33450751_Mulder-RH_age_model_1_with_age_as_a_fixed_effect	cg21469707	chr13:114815139	13	114815139	RASA3	South shore	-0.00056	8.4e-05	1.9e-11
Mulder RH	ALSPAC,Generation R	33450751	2021-01-25	age	EFO_0000246	Model 1 with age as a fixed effect	http://epidelta.mrcieu.ac.uk/	DNA methylation	age	sex,gestational age,cohort,cell composition (reference based),batch effects	Beta Values	years	Illumina HumanMethylation450	Whole blood		2338	2	Children	Both	European	33450751_Mulder-RH_age_model_1_with_age_as_a_fixed_effect	cg21586223	chr13:49227121	13	49227121	-	Open sea	-0.0068	0.00027	0
Mulder RH	ALSPAC,Generation R	33450751	2021-01-25	age	EFO_0000246	Model 1 with age as a fixed effect	http://epidelta.mrcieu.ac.uk/	DNA methylation	age	sex,gestational age,cohort,cell composition (reference based),batch effects	Beta Values	years	Illumina HumanMethylation450	Whole blood		2338	2	Children	Both	European	33450751_Mulder-RH_age_model_1_with_age_as_a_fixed_effect	cg21596825	chr2:3818723	2	3818723	-	Open sea	-0.00061	7.3e-05	0
Mulder RH	ALSPAC,Generation R	33450751	2021-01-25	age	EFO_0000246	Model 1 with age as a fixed effect	http://epidelta.mrcieu.ac.uk/	DNA methylation	age	sex,gestational age,cohort,cell composition (reference based),batch effects	Beta Values	years	Illumina HumanMethylation450	Whole blood		2338	2	Children	Both	European	33450751_Mulder-RH_age_model_1_with_age_as_a_fixed_effect	cg21663536	chr7:148984568	7	148984568	ZNF783	South shore	-0.001	0.00017	2.6e-09
Mulder RH	ALSPAC,Generation R	33450751	2021-01-25	age	EFO_0000246	Model 1 with age as a fixed effect	http://epidelta.mrcieu.ac.uk/	DNA methylation	age	sex,gestational age,cohort,cell composition (reference based),batch effects	Beta Values	years	Illumina HumanMethylation450	Whole blood		2338	2	Children	Both	European	33450751_Mulder-RH_age_model_1_with_age_as_a_fixed_effect	cg21725624	chr6:17988677	6	17988677	KIF13A	South shore	-0.00097	9.1e-05	0
Mulder RH	ALSPAC,Generation R	33450751	2021-01-25	age	EFO_0000246	Model 1 with age as a fixed effect	http://epidelta.mrcieu.ac.uk/	DNA methylation	age	sex,gestational age,cohort,cell composition (reference based),batch effects	Beta Values	years	Illumina HumanMethylation450	Whole blood		2338	2	Children	Both	European	33450751_Mulder-RH_age_model_1_with_age_as_a_fixed_effect	cg21971807	chr20:57471654	20	57471654	GNAS	South shelf	-0.0016	0.00024	2.6e-11
Mulder RH	ALSPAC,Generation R	33450751	2021-01-25	age	EFO_0000246	Model 1 with age as a fixed effect	http://epidelta.mrcieu.ac.uk/	DNA methylation	age	sex,gestational age,cohort,cell composition (reference based),batch effects	Beta Values	years	Illumina HumanMethylation450	Whole blood		2338	2	Children	Both	European	33450751_Mulder-RH_age_model_1_with_age_as_a_fixed_effect	cg22084182	chr7:27973667	7	27973667	JAZF1	Open sea	-0.0023	0.00031	2.3e-13
Mulder RH	ALSPAC,Generation R	33450751	2021-01-25	age	EFO_0000246	Model 1 with age as a fixed effect	http://epidelta.mrcieu.ac.uk/	DNA methylation	age	sex,gestational age,cohort,cell composition (reference based),batch effects	Beta Values	years	Illumina HumanMethylation450	Whole blood		2338	2	Children	Both	European	33450751_Mulder-RH_age_model_1_with_age_as_a_fixed_effect	cg22132193	chr12:3334540	12	3334540	TSPAN9	Open sea	0.0025	0.00018	0
Mulder RH	ALSPAC,Generation R	33450751	2021-01-25	age	EFO_0000246	Model 1 with age as a fixed effect	http://epidelta.mrcieu.ac.uk/	DNA methylation	age	sex,gestational age,cohort,cell composition (reference based),batch effects	Beta Values	years	Illumina HumanMethylation450	Whole blood		2338	2	Children	Both	European	33450751_Mulder-RH_age_model_1_with_age_as_a_fixed_effect	cg22146612	chr6:17715219	6	17715219	-	Open sea	-0.0036	0.00021	0
Mulder RH	ALSPAC,Generation R	33450751	2021-01-25	age	EFO_0000246	Model 1 with age as a fixed effect	http://epidelta.mrcieu.ac.uk/	DNA methylation	age	sex,gestational age,cohort,cell composition (reference based),batch effects	Beta Values	years	Illumina HumanMethylation450	Whole blood		2338	2	Children	Both	European	33450751_Mulder-RH_age_model_1_with_age_as_a_fixed_effect	cg22189544	chr7:73748830	7	73748830	CLIP2	North shelf	-0.0027	0.00015	0
Mulder RH	ALSPAC,Generation R	33450751	2021-01-25	age	EFO_0000246	Model 1 with age as a fixed effect	http://epidelta.mrcieu.ac.uk/	DNA methylation	age	sex,gestational age,cohort,cell composition (reference based),batch effects	Beta Values	years	Illumina HumanMethylation450	Whole blood		2338	2	Children	Both	European	33450751_Mulder-RH_age_model_1_with_age_as_a_fixed_effect	cg22209573	chr17:79652244	17	79652244	ARL16;HGS	South shore	-0.0008	8.8e-05	0
Mulder RH	ALSPAC,Generation R	33450751	2021-01-25	age	EFO_0000246	Model 1 with age as a fixed effect	http://epidelta.mrcieu.ac.uk/	DNA methylation	age	sex,gestational age,cohort,cell composition (reference based),batch effects	Beta Values	years	Illumina HumanMethylation450	Whole blood		2338	2	Children	Both	European	33450751_Mulder-RH_age_model_1_with_age_as_a_fixed_effect	cg22315928	chr3:122672611	3	122672611	SEMA5B	Open sea	-0.0016	8.9e-05	0
Mulder RH	ALSPAC,Generation R	33450751	2021-01-25	age	EFO_0000246	Model 1 with age as a fixed effect	http://epidelta.mrcieu.ac.uk/	DNA methylation	age	sex,gestational age,cohort,cell composition (reference based),batch effects	Beta Values	years	Illumina HumanMethylation450	Whole blood		2338	2	Children	Both	European	33450751_Mulder-RH_age_model_1_with_age_as_a_fixed_effect	cg22365313	chr4:108636320	4	108636320	PAPSS1	Open sea	-0.0022	0.00028	3.3e-15
Mulder RH	ALSPAC,Generation R	33450751	2021-01-25	age	EFO_0000246	Model 1 with age as a fixed effect	http://epidelta.mrcieu.ac.uk/	DNA methylation	age	sex,gestational age,cohort,cell composition (reference based),batch effects	Beta Values	years	Illumina HumanMethylation450	Whole blood		2338	2	Children	Both	European	33450751_Mulder-RH_age_model_1_with_age_as_a_fixed_effect	cg22399598	chr7:74570700	7	74570700	-	North shore	-0.0019	0.00014	0
Mulder RH	ALSPAC,Generation R	33450751	2021-01-25	age	EFO_0000246	Model 1 with age as a fixed effect	http://epidelta.mrcieu.ac.uk/	DNA methylation	age	sex,gestational age,cohort,cell composition (reference based),batch effects	Beta Values	years	Illumina HumanMethylation450	Whole blood		2338	2	Children	Both	European	33450751_Mulder-RH_age_model_1_with_age_as_a_fixed_effect	cg22579265	chr10:94180383	10	94180383	-	Island	0.00056	6.4e-05	0
Mulder RH	ALSPAC,Generation R	33450751	2021-01-25	age	EFO_0000246	Model 1 with age as a fixed effect	http://epidelta.mrcieu.ac.uk/	DNA methylation	age	sex,gestational age,cohort,cell composition (reference based),batch effects	Beta Values	years	Illumina HumanMethylation450	Whole blood		2338	2	Children	Both	European	33450751_Mulder-RH_age_model_1_with_age_as_a_fixed_effect	cg22810049	chr5:67953707	5	67953707	-	Open sea	-0.00063	0.00011	2.8e-09
Mulder RH	ALSPAC,Generation R	33450751	2021-01-25	age	EFO_0000246	Model 1 with age as a fixed effect	http://epidelta.mrcieu.ac.uk/	DNA methylation	age	sex,gestational age,cohort,cell composition (reference based),batch effects	Beta Values	years	Illumina HumanMethylation450	Whole blood		2338	2	Children	Both	European	33450751_Mulder-RH_age_model_1_with_age_as_a_fixed_effect	cg22868943	chr10:134019008	10	134019008	DPYSL4	North shore	-0.0012	0.0001	0
Mulder RH	ALSPAC,Generation R	33450751	2021-01-25	age	EFO_0000246	Model 1 with age as a fixed effect	http://epidelta.mrcieu.ac.uk/	DNA methylation	age	sex,gestational age,cohort,cell composition (reference based),batch effects	Beta Values	years	Illumina HumanMethylation450	Whole blood		2338	2	Children	Both	European	33450751_Mulder-RH_age_model_1_with_age_as_a_fixed_effect	cg22892432	chr3:24537792	3	24537792	THRB	South shore	-0.0045	0.00025	0
Mulder RH	ALSPAC,Generation R	33450751	2021-01-25	age	EFO_0000246	Model 1 with age as a fixed effect	http://epidelta.mrcieu.ac.uk/	DNA methylation	age	sex,gestational age,cohort,cell composition (reference based),batch effects	Beta Values	years	Illumina HumanMethylation450	Whole blood		2338	2	Children	Both	European	33450751_Mulder-RH_age_model_1_with_age_as_a_fixed_effect	cg22958248	chr12:56545428	12	56545428	MYL6B	North shore	-0.0046	0.0002	0
Mulder RH	ALSPAC,Generation R	33450751	2021-01-25	age	EFO_0000246	Model 1 with age as a fixed effect	http://epidelta.mrcieu.ac.uk/	DNA methylation	age	sex,gestational age,cohort,cell composition (reference based),batch effects	Beta Values	years	Illumina HumanMethylation450	Whole blood		2338	2	Children	Both	European	33450751_Mulder-RH_age_model_1_with_age_as_a_fixed_effect	cg23051091	chr8:122001888	8	122001888	-	Open sea	-0.0032	0.00031	0
Mulder RH	ALSPAC,Generation R	33450751	2021-01-25	age	EFO_0000246	Model 1 with age as a fixed effect	http://epidelta.mrcieu.ac.uk/	DNA methylation	age	sex,gestational age,cohort,cell composition (reference based),batch effects	Beta Values	years	Illumina HumanMethylation450	Whole blood		2338	2	Children	Both	European	33450751_Mulder-RH_age_model_1_with_age_as_a_fixed_effect	cg23081357	chr2:231710048	2	231710048	-	North shelf	-0.0023	0.00017	0
Mulder RH	ALSPAC,Generation R	33450751	2021-01-25	age	EFO_0000246	Model 1 with age as a fixed effect	http://epidelta.mrcieu.ac.uk/	DNA methylation	age	sex,gestational age,cohort,cell composition (reference based),batch effects	Beta Values	years	Illumina HumanMethylation450	Whole blood		2338	2	Children	Both	European	33450751_Mulder-RH_age_model_1_with_age_as_a_fixed_effect	cg23158754	chr8:9766135	8	9766135	-	South shore	0.0012	0.00013	0
Mulder RH	ALSPAC,Generation R	33450751	2021-01-25	age	EFO_0000246	Model 1 with age as a fixed effect	http://epidelta.mrcieu.ac.uk/	DNA methylation	age	sex,gestational age,cohort,cell composition (reference based),batch effects	Beta Values	years	Illumina HumanMethylation450	Whole blood		2338	2	Children	Both	European	33450751_Mulder-RH_age_model_1_with_age_as_a_fixed_effect	cg23239444	chr6:34433320	6	34433320	PACSIN1	North shore	0.00071	0.00015	1.3e-06
Mulder RH	ALSPAC,Generation R	33450751	2021-01-25	age	EFO_0000246	Model 1 with age as a fixed effect	http://epidelta.mrcieu.ac.uk/	DNA methylation	age	sex,gestational age,cohort,cell composition (reference based),batch effects	Beta Values	years	Illumina HumanMethylation450	Whole blood		2338	2	Children	Both	European	33450751_Mulder-RH_age_model_1_with_age_as_a_fixed_effect	cg23280296	chr2:71753329	2	71753329	DYSF	Open sea	-0.00087	0.00021	3e-05
Mulder RH	ALSPAC,Generation R	33450751	2021-01-25	age	EFO_0000246	Model 1 with age as a fixed effect	http://epidelta.mrcieu.ac.uk/	DNA methylation	age	sex,gestational age,cohort,cell composition (reference based),batch effects	Beta Values	years	Illumina HumanMethylation450	Whole blood		2338	2	Children	Both	European	33450751_Mulder-RH_age_model_1_with_age_as_a_fixed_effect	cg23450038	chr19:2462961	19	2462961	-	South shore	0.0057	0.00028	0
Mulder RH	ALSPAC,Generation R	33450751	2021-01-25	age	EFO_0000246	Model 1 with age as a fixed effect	http://epidelta.mrcieu.ac.uk/	DNA methylation	age	sex,gestational age,cohort,cell composition (reference based),batch effects	Beta Values	years	Illumina HumanMethylation450	Whole blood		2338	2	Children	Both	European	33450751_Mulder-RH_age_model_1_with_age_as_a_fixed_effect	cg23484899	chr1:244894365	1	244894365	-	Island	0.0017	0.00022	8.4e-15
Mulder RH	ALSPAC,Generation R	33450751	2021-01-25	age	EFO_0000246	Model 1 with age as a fixed effect	http://epidelta.mrcieu.ac.uk/	DNA methylation	age	sex,gestational age,cohort,cell composition (reference based),batch effects	Beta Values	years	Illumina HumanMethylation450	Whole blood		2338	2	Children	Both	European	33450751_Mulder-RH_age_model_1_with_age_as_a_fixed_effect	cg23532924	chr7:50633445	7	50633445	DDC	Open sea	-0.0014	0.00022	4e-10
Mulder RH	ALSPAC,Generation R	33450751	2021-01-25	age	EFO_0000246	Model 1 with age as a fixed effect	http://epidelta.mrcieu.ac.uk/	DNA methylation	age	sex,gestational age,cohort,cell composition (reference based),batch effects	Beta Values	years	Illumina HumanMethylation450	Whole blood		2338	2	Children	Both	European	33450751_Mulder-RH_age_model_1_with_age_as_a_fixed_effect	cg23598310	chr7:57712687	7	57712687	-	Open sea	-0.0011	0.00016	1.7e-11
Mulder RH	ALSPAC,Generation R	33450751	2021-01-25	age	EFO_0000246	Model 1 with age as a fixed effect	http://epidelta.mrcieu.ac.uk/	DNA methylation	age	sex,gestational age,cohort,cell composition (reference based),batch effects	Beta Values	years	Illumina HumanMethylation450	Whole blood		2338	2	Children	Both	European	33450751_Mulder-RH_age_model_1_with_age_as_a_fixed_effect	cg23639196	chr2:867119	2	867119	-	South shelf	-0.0013	0.00016	2.2e-16
Mulder RH	ALSPAC,Generation R	33450751	2021-01-25	age	EFO_0000246	Model 1 with age as a fixed effect	http://epidelta.mrcieu.ac.uk/	DNA methylation	age	sex,gestational age,cohort,cell composition (reference based),batch effects	Beta Values	years	Illumina HumanMethylation450	Whole blood		2338	2	Children	Both	European	33450751_Mulder-RH_age_model_1_with_age_as_a_fixed_effect	cg23648082	chr20:2517142	20	2517142	TMC2	Open sea	0.0034	0.00024	0
Mulder RH	ALSPAC,Generation R	33450751	2021-01-25	age	EFO_0000246	Model 1 with age as a fixed effect	http://epidelta.mrcieu.ac.uk/	DNA methylation	age	sex,gestational age,cohort,cell composition (reference based),batch effects	Beta Values	years	Illumina HumanMethylation450	Whole blood		2338	2	Children	Both	European	33450751_Mulder-RH_age_model_1_with_age_as_a_fixed_effect	cg23664926	chr11:44642868	11	44642868	-	Open sea	0.0069	0.00025	0
Mulder RH	ALSPAC,Generation R	33450751	2021-01-25	age	EFO_0000246	Model 1 with age as a fixed effect	http://epidelta.mrcieu.ac.uk/	DNA methylation	age	sex,gestational age,cohort,cell composition (reference based),batch effects	Beta Values	years	Illumina HumanMethylation450	Whole blood		2338	2	Children	Both	European	33450751_Mulder-RH_age_model_1_with_age_as_a_fixed_effect	cg23668445	chr4:815269	4	815269	CPLX1	North shelf	-0.00083	0.00021	6.4e-05
Mulder RH	ALSPAC,Generation R	33450751	2021-01-25	age	EFO_0000246	Model 1 with age as a fixed effect	http://epidelta.mrcieu.ac.uk/	DNA methylation	age	sex,gestational age,cohort,cell composition (reference based),batch effects	Beta Values	years	Illumina HumanMethylation450	Whole blood		2338	2	Children	Both	European	33450751_Mulder-RH_age_model_1_with_age_as_a_fixed_effect	cg23694028	chr8:123731877	8	123731877	-	Open sea	-0.0016	0.00036	7.4e-06
Mulder RH	ALSPAC,Generation R	33450751	2021-01-25	age	EFO_0000246	Model 1 with age as a fixed effect	http://epidelta.mrcieu.ac.uk/	DNA methylation	age	sex,gestational age,cohort,cell composition (reference based),batch effects	Beta Values	years	Illumina HumanMethylation450	Whole blood		2338	2	Children	Both	European	33450751_Mulder-RH_age_model_1_with_age_as_a_fixed_effect	cg23702510	chr7:155059363	7	155059363	-	Open sea	-0.00097	9e-05	0
Mulder RH	ALSPAC,Generation R	33450751	2021-01-25	age	EFO_0000246	Model 1 with age as a fixed effect	http://epidelta.mrcieu.ac.uk/	DNA methylation	age	sex,gestational age,cohort,cell composition (reference based),batch effects	Beta Values	years	Illumina HumanMethylation450	Whole blood		2338	2	Children	Both	European	33450751_Mulder-RH_age_model_1_with_age_as_a_fixed_effect	cg23743830	chr21:37436874	21	37436874	SETD4	South shelf	-0.0027	0.00019	0
Mulder RH	ALSPAC,Generation R	33450751	2021-01-25	age	EFO_0000246	Model 1 with age as a fixed effect	http://epidelta.mrcieu.ac.uk/	DNA methylation	age	sex,gestational age,cohort,cell composition (reference based),batch effects	Beta Values	years	Illumina HumanMethylation450	Whole blood		2338	2	Children	Both	European	33450751_Mulder-RH_age_model_1_with_age_as_a_fixed_effect	cg23775883	chr6:168197505	6	168197505	C6orf123	Island	-0.00094	0.00018	2.4e-07
Mulder RH	ALSPAC,Generation R	33450751	2021-01-25	age	EFO_0000246	Model 1 with age as a fixed effect	http://epidelta.mrcieu.ac.uk/	DNA methylation	age	sex,gestational age,cohort,cell composition (reference based),batch effects	Beta Values	years	Illumina HumanMethylation450	Whole blood		2338	2	Children	Both	European	33450751_Mulder-RH_age_model_1_with_age_as_a_fixed_effect	cg23805594	chr1:221933302	1	221933302	-	Open sea	-0.0022	0.00014	0
Mulder RH	ALSPAC,Generation R	33450751	2021-01-25	age	EFO_0000246	Model 1 with age as a fixed effect	http://epidelta.mrcieu.ac.uk/	DNA methylation	age	sex,gestational age,cohort,cell composition (reference based),batch effects	Beta Values	years	Illumina HumanMethylation450	Whole blood		2338	2	Children	Both	European	33450751_Mulder-RH_age_model_1_with_age_as_a_fixed_effect	cg23826573	chr1:197886690	1	197886690	LHX9	North shore	0.0023	0.00013	0
Mulder RH	ALSPAC,Generation R	33450751	2021-01-25	age	EFO_0000246	Model 1 with age as a fixed effect	http://epidelta.mrcieu.ac.uk/	DNA methylation	age	sex,gestational age,cohort,cell composition (reference based),batch effects	Beta Values	years	Illumina HumanMethylation450	Whole blood		2338	2	Children	Both	European	33450751_Mulder-RH_age_model_1_with_age_as_a_fixed_effect	cg23892626	chr10:62702671	10	62702671	RHOBTB1	North shore	0.00052	0.00011	1.7e-06
Mulder RH	ALSPAC,Generation R	33450751	2021-01-25	age	EFO_0000246	Model 1 with age as a fixed effect	http://epidelta.mrcieu.ac.uk/	DNA methylation	age	sex,gestational age,cohort,cell composition (reference based),batch effects	Beta Values	years	Illumina HumanMethylation450	Whole blood		2338	2	Children	Both	European	33450751_Mulder-RH_age_model_1_with_age_as_a_fixed_effect	cg23895613	chr6:33132632	6	33132632	COL11A2	South shelf	0.0012	0.00018	1.2e-10
Mulder RH	ALSPAC,Generation R	33450751	2021-01-25	age	EFO_0000246	Model 1 with age as a fixed effect	http://epidelta.mrcieu.ac.uk/	DNA methylation	age	sex,gestational age,cohort,cell composition (reference based),batch effects	Beta Values	years	Illumina HumanMethylation450	Whole blood		2338	2	Children	Both	European	33450751_Mulder-RH_age_model_1_with_age_as_a_fixed_effect	cg23912098	chr11:95723526	11	95723526	MAML2	Open sea	-0.0026	0.00032	2.2e-16
Mulder RH	ALSPAC,Generation R	33450751	2021-01-25	age	EFO_0000246	Model 1 with age as a fixed effect	http://epidelta.mrcieu.ac.uk/	DNA methylation	age	sex,gestational age,cohort,cell composition (reference based),batch effects	Beta Values	years	Illumina HumanMethylation450	Whole blood		2338	2	Children	Both	European	33450751_Mulder-RH_age_model_1_with_age_as_a_fixed_effect	cg23926670	chr12:28121938	12	28121938	PTHLH	North shore	0.0021	0.00014	0
Mulder RH	ALSPAC,Generation R	33450751	2021-01-25	age	EFO_0000246	Model 1 with age as a fixed effect	http://epidelta.mrcieu.ac.uk/	DNA methylation	age	sex,gestational age,cohort,cell composition (reference based),batch effects	Beta Values	years	Illumina HumanMethylation450	Whole blood		2338	2	Children	Both	European	33450751_Mulder-RH_age_model_1_with_age_as_a_fixed_effect	cg24130476	chr13:113893787	13	113893787	CUL4A	Open sea	-0.0013	0.00011	0
Mulder RH	ALSPAC,Generation R	33450751	2021-01-25	age	EFO_0000246	Model 1 with age as a fixed effect	http://epidelta.mrcieu.ac.uk/	DNA methylation	age	sex,gestational age,cohort,cell composition (reference based),batch effects	Beta Values	years	Illumina HumanMethylation450	Whole blood		2338	2	Children	Both	European	33450751_Mulder-RH_age_model_1_with_age_as_a_fixed_effect	cg24249031	chr4:169759406	4	169759406	PALLD	Open sea	-0.00051	8.4e-05	1.2e-09
Mulder RH	ALSPAC,Generation R	33450751	2021-01-25	age	EFO_0000246	Model 1 with age as a fixed effect	http://epidelta.mrcieu.ac.uk/	DNA methylation	age	sex,gestational age,cohort,cell composition (reference based),batch effects	Beta Values	years	Illumina HumanMethylation450	Whole blood		2338	2	Children	Both	European	33450751_Mulder-RH_age_model_1_with_age_as_a_fixed_effect	cg24459147	chr21:38068581	21	38068581	-	Island	0.0025	0.00014	0
Mulder RH	ALSPAC,Generation R	33450751	2021-01-25	age	EFO_0000246	Model 1 with age as a fixed effect	http://epidelta.mrcieu.ac.uk/	DNA methylation	age	sex,gestational age,cohort,cell composition (reference based),batch effects	Beta Values	years	Illumina HumanMethylation450	Whole blood		2338	2	Children	Both	European	33450751_Mulder-RH_age_model_1_with_age_as_a_fixed_effect	cg24537348	chr17:80545705	17	80545705	FOXK2	South shore	-0.00079	0.00015	6.9e-08
Mulder RH	ALSPAC,Generation R	33450751	2021-01-25	age	EFO_0000246	Model 1 with age as a fixed effect	http://epidelta.mrcieu.ac.uk/	DNA methylation	age	sex,gestational age,cohort,cell composition (reference based),batch effects	Beta Values	years	Illumina HumanMethylation450	Whole blood		2338	2	Children	Both	European	33450751_Mulder-RH_age_model_1_with_age_as_a_fixed_effect	cg24562814	chr8:26375698	8	26375698	-	South shelf	-0.00096	0.00016	1.7e-09
Mulder RH	ALSPAC,Generation R	33450751	2021-01-25	age	EFO_0000246	Model 1 with age as a fixed effect	http://epidelta.mrcieu.ac.uk/	DNA methylation	age	sex,gestational age,cohort,cell composition (reference based),batch effects	Beta Values	years	Illumina HumanMethylation450	Whole blood		2338	2	Children	Both	European	33450751_Mulder-RH_age_model_1_with_age_as_a_fixed_effect	cg24690094	chr11:67383802	11	67383802	-	Island	-0.002	0.0003	2.2e-11
Mulder RH	ALSPAC,Generation R	33450751	2021-01-25	age	EFO_0000246	Model 1 with age as a fixed effect	http://epidelta.mrcieu.ac.uk/	DNA methylation	age	sex,gestational age,cohort,cell composition (reference based),batch effects	Beta Values	years	Illumina HumanMethylation450	Whole blood		2338	2	Children	Both	European	33450751_Mulder-RH_age_model_1_with_age_as_a_fixed_effect	cg24723465	chr1:246843900	1	246843900	-	Open sea	-0.0014	7.1e-05	0
Mulder RH	ALSPAC,Generation R	33450751	2021-01-25	age	EFO_0000246	Model 1 with age as a fixed effect	http://epidelta.mrcieu.ac.uk/	DNA methylation	age	sex,gestational age,cohort,cell composition (reference based),batch effects	Beta Values	years	Illumina HumanMethylation450	Whole blood		2338	2	Children	Both	European	33450751_Mulder-RH_age_model_1_with_age_as_a_fixed_effect	cg24789723	chr10:102501346	10	102501346	-	North shore	0.0016	0.00011	0
Mulder RH	ALSPAC,Generation R	33450751	2021-01-25	age	EFO_0000246	Model 1 with age as a fixed effect	http://epidelta.mrcieu.ac.uk/	DNA methylation	age	sex,gestational age,cohort,cell composition (reference based),batch effects	Beta Values	years	Illumina HumanMethylation450	Whole blood		2338	2	Children	Both	European	33450751_Mulder-RH_age_model_1_with_age_as_a_fixed_effect	cg24924631	chr15:80264696	15	80264696	BCL2A1	Open sea	-0.00082	0.00014	1.1e-08
Mulder RH	ALSPAC,Generation R	33450751	2021-01-25	age	EFO_0000246	Model 1 with age as a fixed effect	http://epidelta.mrcieu.ac.uk/	DNA methylation	age	sex,gestational age,cohort,cell composition (reference based),batch effects	Beta Values	years	Illumina HumanMethylation450	Whole blood		2338	2	Children	Both	European	33450751_Mulder-RH_age_model_1_with_age_as_a_fixed_effect	cg24940230	chr11:8046101	11	8046101	-	Open sea	0.0046	0.00025	0
Mulder RH	ALSPAC,Generation R	33450751	2021-01-25	age	EFO_0000246	Model 1 with age as a fixed effect	http://epidelta.mrcieu.ac.uk/	DNA methylation	age	sex,gestational age,cohort,cell composition (reference based),batch effects	Beta Values	years	Illumina HumanMethylation450	Whole blood		2338	2	Children	Both	European	33450751_Mulder-RH_age_model_1_with_age_as_a_fixed_effect	cg25124739	chr2:46527098	2	46527098	EPAS1	Island	0.0049	0.00025	0
Mulder RH	ALSPAC,Generation R	33450751	2021-01-25	age	EFO_0000246	Model 1 with age as a fixed effect	http://epidelta.mrcieu.ac.uk/	DNA methylation	age	sex,gestational age,cohort,cell composition (reference based),batch effects	Beta Values	years	Illumina HumanMethylation450	Whole blood		2338	2	Children	Both	European	33450751_Mulder-RH_age_model_1_with_age_as_a_fixed_effect	cg25139649	chr1:2165579	1	2165579	SKI	Open sea	0.003	0.00028	0
Mulder RH	ALSPAC,Generation R	33450751	2021-01-25	age	EFO_0000246	Model 1 with age as a fixed effect	http://epidelta.mrcieu.ac.uk/	DNA methylation	age	sex,gestational age,cohort,cell composition (reference based),batch effects	Beta Values	years	Illumina HumanMethylation450	Whole blood		2338	2	Children	Both	European	33450751_Mulder-RH_age_model_1_with_age_as_a_fixed_effect	cg25161170	chr2:39888273	2	39888273	-	Open sea	-0.0024	0.00023	0
Mulder RH	ALSPAC,Generation R	33450751	2021-01-25	age	EFO_0000246	Model 1 with age as a fixed effect	http://epidelta.mrcieu.ac.uk/	DNA methylation	age	sex,gestational age,cohort,cell composition (reference based),batch effects	Beta Values	years	Illumina HumanMethylation450	Whole blood		2338	2	Children	Both	European	33450751_Mulder-RH_age_model_1_with_age_as_a_fixed_effect	cg25204743	chr11:2715837	11	2715837	KCNQ1;KCNQ1OT1	Open sea	0.0013	0.00021	2.2e-09
Mulder RH	ALSPAC,Generation R	33450751	2021-01-25	age	EFO_0000246	Model 1 with age as a fixed effect	http://epidelta.mrcieu.ac.uk/	DNA methylation	age	sex,gestational age,cohort,cell composition (reference based),batch effects	Beta Values	years	Illumina HumanMethylation450	Whole blood		2338	2	Children	Both	European	33450751_Mulder-RH_age_model_1_with_age_as_a_fixed_effect	cg25266888	chr11:2482594	11	2482594	KCNQ1	Open sea	0.0085	0.00031	0
Mulder RH	ALSPAC,Generation R	33450751	2021-01-25	age	EFO_0000246	Model 1 with age as a fixed effect	http://epidelta.mrcieu.ac.uk/	DNA methylation	age	sex,gestational age,cohort,cell composition (reference based),batch effects	Beta Values	years	Illumina HumanMethylation450	Whole blood		2338	2	Children	Both	European	33450751_Mulder-RH_age_model_1_with_age_as_a_fixed_effect	cg25268422	chr9:136659313	9	136659313	VAV2	Island	-0.002	0.00022	0
Mulder RH	ALSPAC,Generation R	33450751	2021-01-25	age	EFO_0000246	Model 1 with age as a fixed effect	http://epidelta.mrcieu.ac.uk/	DNA methylation	age	sex,gestational age,cohort,cell composition (reference based),batch effects	Beta Values	years	Illumina HumanMethylation450	Whole blood		2338	2	Children	Both	European	33450751_Mulder-RH_age_model_1_with_age_as_a_fixed_effect	cg25308885	chr19:33717929	19	33717929	SLC7A10	Island	0.00055	7.9e-05	4.7e-12
Mulder RH	ALSPAC,Generation R	33450751	2021-01-25	age	EFO_0000246	Model 1 with age as a fixed effect	http://epidelta.mrcieu.ac.uk/	DNA methylation	age	sex,gestational age,cohort,cell composition (reference based),batch effects	Beta Values	years	Illumina HumanMethylation450	Whole blood		2338	2	Children	Both	European	33450751_Mulder-RH_age_model_1_with_age_as_a_fixed_effect	cg25322642	chr21:45742747	21	45742747	PFKL	Island	-0.0012	0.00018	1.1e-11
Mulder RH	ALSPAC,Generation R	33450751	2021-01-25	age	EFO_0000246	Model 1 with age as a fixed effect	http://epidelta.mrcieu.ac.uk/	DNA methylation	age	sex,gestational age,cohort,cell composition (reference based),batch effects	Beta Values	years	Illumina HumanMethylation450	Whole blood		2338	2	Children	Both	European	33450751_Mulder-RH_age_model_1_with_age_as_a_fixed_effect	cg25356456	chr8:143262440	8	143262440	-	Open sea	0.0025	0.00023	0
Mulder RH	ALSPAC,Generation R	33450751	2021-01-25	age	EFO_0000246	Model 1 with age as a fixed effect	http://epidelta.mrcieu.ac.uk/	DNA methylation	age	sex,gestational age,cohort,cell composition (reference based),batch effects	Beta Values	years	Illumina HumanMethylation450	Whole blood		2338	2	Children	Both	European	33450751_Mulder-RH_age_model_1_with_age_as_a_fixed_effect	cg25426742	chr2:198478885	2	198478885	RFTN2	Open sea	-0.0015	0.00025	3.5e-09
Mulder RH	ALSPAC,Generation R	33450751	2021-01-25	age	EFO_0000246	Model 1 with age as a fixed effect	http://epidelta.mrcieu.ac.uk/	DNA methylation	age	sex,gestational age,cohort,cell composition (reference based),batch effects	Beta Values	years	Illumina HumanMethylation450	Whole blood		2338	2	Children	Both	European	33450751_Mulder-RH_age_model_1_with_age_as_a_fixed_effect	cg25475443	chr10:125806388	10	125806388	CHST15	South shelf	-0.00079	0.00011	5.5e-13
Mulder RH	ALSPAC,Generation R	33450751	2021-01-25	age	EFO_0000246	Model 1 with age as a fixed effect	http://epidelta.mrcieu.ac.uk/	DNA methylation	age	sex,gestational age,cohort,cell composition (reference based),batch effects	Beta Values	years	Illumina HumanMethylation450	Whole blood		2338	2	Children	Both	European	33450751_Mulder-RH_age_model_1_with_age_as_a_fixed_effect	cg25549459	chr2:105471252	2	105471252	POU3F3	Island	0.0011	0.00011	0
Mulder RH	ALSPAC,Generation R	33450751	2021-01-25	age	EFO_0000246	Model 1 with age as a fixed effect	http://epidelta.mrcieu.ac.uk/	DNA methylation	age	sex,gestational age,cohort,cell composition (reference based),batch effects	Beta Values	years	Illumina HumanMethylation450	Whole blood		2338	2	Children	Both	European	33450751_Mulder-RH_age_model_1_with_age_as_a_fixed_effect	cg25587233	chr9:131872005	9	131872005	CRAT;PPP2R4	North shore	0.001	0.00011	0
Mulder RH	ALSPAC,Generation R	33450751	2021-01-25	age	EFO_0000246	Model 1 with age as a fixed effect	http://epidelta.mrcieu.ac.uk/	DNA methylation	age	sex,gestational age,cohort,cell composition (reference based),batch effects	Beta Values	years	Illumina HumanMethylation450	Whole blood		2338	2	Children	Both	European	33450751_Mulder-RH_age_model_1_with_age_as_a_fixed_effect	cg25587617	chr5:171765722	5	171765722	SH3PXD2B	North shore	-0.0007	0.00013	9.9e-08
Mulder RH	ALSPAC,Generation R	33450751	2021-01-25	age	EFO_0000246	Model 1 with age as a fixed effect	http://epidelta.mrcieu.ac.uk/	DNA methylation	age	sex,gestational age,cohort,cell composition (reference based),batch effects	Beta Values	years	Illumina HumanMethylation450	Whole blood		2338	2	Children	Both	European	33450751_Mulder-RH_age_model_1_with_age_as_a_fixed_effect	cg25599673	chr3:186738370	3	186738370	ST6GAL1	Open sea	-0.0019	0.00022	0
Mulder RH	ALSPAC,Generation R	33450751	2021-01-25	age	EFO_0000246	Model 1 with age as a fixed effect	http://epidelta.mrcieu.ac.uk/	DNA methylation	age	sex,gestational age,cohort,cell composition (reference based),batch effects	Beta Values	years	Illumina HumanMethylation450	Whole blood		2338	2	Children	Both	European	33450751_Mulder-RH_age_model_1_with_age_as_a_fixed_effect	cg25628989	chr11:57093345	11	57093345	TNKS1BP1	South shore	-0.0024	0.0003	3.8e-15
Mulder RH	ALSPAC,Generation R	33450751	2021-01-25	age	EFO_0000246	Model 1 with age as a fixed effect	http://epidelta.mrcieu.ac.uk/	DNA methylation	age	sex,gestational age,cohort,cell composition (reference based),batch effects	Beta Values	years	Illumina HumanMethylation450	Whole blood		2338	2	Children	Both	European	33450751_Mulder-RH_age_model_1_with_age_as_a_fixed_effect	cg25682299	chr13:79177886	13	79177886	POU4F1	Island	0.00038	3.5e-05	0
Mulder RH	ALSPAC,Generation R	33450751	2021-01-25	age	EFO_0000246	Model 1 with age as a fixed effect	http://epidelta.mrcieu.ac.uk/	DNA methylation	age	sex,gestational age,cohort,cell composition (reference based),batch effects	Beta Values	years	Illumina HumanMethylation450	Whole blood		2338	2	Children	Both	European	33450751_Mulder-RH_age_model_1_with_age_as_a_fixed_effect	cg25683268	chr17:53809564	17	53809564	TMEM100	Open sea	-0.0044	0.00026	0
Mulder RH	ALSPAC,Generation R	33450751	2021-01-25	age	EFO_0000246	Model 1 with age as a fixed effect	http://epidelta.mrcieu.ac.uk/	DNA methylation	age	sex,gestational age,cohort,cell composition (reference based),batch effects	Beta Values	years	Illumina HumanMethylation450	Whole blood		2338	2	Children	Both	European	33450751_Mulder-RH_age_model_1_with_age_as_a_fixed_effect	cg25695658	chr3:57743078	3	57743078	SLMAP	South shore	0.00053	0.00011	4e-06
Mulder RH	ALSPAC,Generation R	33450751	2021-01-25	age	EFO_0000246	Model 1 with age as a fixed effect	http://epidelta.mrcieu.ac.uk/	DNA methylation	age	sex,gestational age,cohort,cell composition (reference based),batch effects	Beta Values	years	Illumina HumanMethylation450	Whole blood		2338	2	Children	Both	European	33450751_Mulder-RH_age_model_1_with_age_as_a_fixed_effect	cg25716415	chr14:50559312	14	50559312	C14orf183	Open sea	-0.00076	0.00014	5.7e-08
Mulder RH	ALSPAC,Generation R	33450751	2021-01-25	age	EFO_0000246	Model 1 with age as a fixed effect	http://epidelta.mrcieu.ac.uk/	DNA methylation	age	sex,gestational age,cohort,cell composition (reference based),batch effects	Beta Values	years	Illumina HumanMethylation450	Whole blood		2338	2	Children	Both	European	33450751_Mulder-RH_age_model_1_with_age_as_a_fixed_effect	cg25744957	chr4:7106195	4	7106195	FLJ36777	Open sea	-0.0032	0.00017	0
Mulder RH	ALSPAC,Generation R	33450751	2021-01-25	age	EFO_0000246	Model 1 with age as a fixed effect	http://epidelta.mrcieu.ac.uk/	DNA methylation	age	sex,gestational age,cohort,cell composition (reference based),batch effects	Beta Values	years	Illumina HumanMethylation450	Whole blood		2338	2	Children	Both	European	33450751_Mulder-RH_age_model_1_with_age_as_a_fixed_effect	cg25769889	chr18:28620915	18	28620915	DSC3	North shore	0.0011	0.00018	6.2e-10
Mulder RH	ALSPAC,Generation R	33450751	2021-01-25	age	EFO_0000246	Model 1 with age as a fixed effect	http://epidelta.mrcieu.ac.uk/	DNA methylation	age	sex,gestational age,cohort,cell composition (reference based),batch effects	Beta Values	years	Illumina HumanMethylation450	Whole blood		2338	2	Children	Both	European	33450751_Mulder-RH_age_model_1_with_age_as_a_fixed_effect	cg25845158	chr6:31696165	6	31696165	DDAH2	Island	-0.001	0.0002	5.3e-07
Mulder RH	ALSPAC,Generation R	33450751	2021-01-25	age	EFO_0000246	Model 1 with age as a fixed effect	http://epidelta.mrcieu.ac.uk/	DNA methylation	age	sex,gestational age,cohort,cell composition (reference based),batch effects	Beta Values	years	Illumina HumanMethylation450	Whole blood		2338	2	Children	Both	European	33450751_Mulder-RH_age_model_1_with_age_as_a_fixed_effect	cg25851313	chr1:16400665	1	16400665	FAM131C	South shore	0.0027	0.00019	0
Mulder RH	ALSPAC,Generation R	33450751	2021-01-25	age	EFO_0000246	Model 1 with age as a fixed effect	http://epidelta.mrcieu.ac.uk/	DNA methylation	age	sex,gestational age,cohort,cell composition (reference based),batch effects	Beta Values	years	Illumina HumanMethylation450	Whole blood		2338	2	Children	Both	European	33450751_Mulder-RH_age_model_1_with_age_as_a_fixed_effect	cg25889998	chr17:1214951	17	1214951	-	Open sea	-0.0016	0.00031	3.6e-07
Mulder RH	ALSPAC,Generation R	33450751	2021-01-25	age	EFO_0000246	Model 1 with age as a fixed effect	http://epidelta.mrcieu.ac.uk/	DNA methylation	age	sex,gestational age,cohort,cell composition (reference based),batch effects	Beta Values	years	Illumina HumanMethylation450	Whole blood		2338	2	Children	Both	European	33450751_Mulder-RH_age_model_1_with_age_as_a_fixed_effect	cg25940008	chr1:228109530	1	228109530	WNT9A	North shelf	-0.0017	0.0002	0
Mulder RH	ALSPAC,Generation R	33450751	2021-01-25	age	EFO_0000246	Model 1 with age as a fixed effect	http://epidelta.mrcieu.ac.uk/	DNA methylation	age	sex,gestational age,cohort,cell composition (reference based),batch effects	Beta Values	years	Illumina HumanMethylation450	Whole blood		2338	2	Children	Both	European	33450751_Mulder-RH_age_model_1_with_age_as_a_fixed_effect	cg25940239	chr8:133140200	8	133140200	-	North shore	-0.0023	0.00023	0
Mulder RH	ALSPAC,Generation R	33450751	2021-01-25	age	EFO_0000246	Model 1 with age as a fixed effect	http://epidelta.mrcieu.ac.uk/	DNA methylation	age	sex,gestational age,cohort,cell composition (reference based),batch effects	Beta Values	years	Illumina HumanMethylation450	Whole blood		2338	2	Children	Both	European	33450751_Mulder-RH_age_model_1_with_age_as_a_fixed_effect	cg25953417	chr6:30690712	6	30690712	TUBB	South shore	-0.0036	0.00027	0
Mulder RH	ALSPAC,Generation R	33450751	2021-01-25	age	EFO_0000246	Model 1 with age as a fixed effect	http://epidelta.mrcieu.ac.uk/	DNA methylation	age	sex,gestational age,cohort,cell composition (reference based),batch effects	Beta Values	years	Illumina HumanMethylation450	Whole blood		2338	2	Children	Both	European	33450751_Mulder-RH_age_model_1_with_age_as_a_fixed_effect	cg25963412	chr4:8412369	4	8412369	ACOX3	Open sea	0.0081	0.00026	0
Mulder RH	ALSPAC,Generation R	33450751	2021-01-25	age	EFO_0000246	Model 1 with age as a fixed effect	http://epidelta.mrcieu.ac.uk/	DNA methylation	age	sex,gestational age,cohort,cell composition (reference based),batch effects	Beta Values	years	Illumina HumanMethylation450	Whole blood		2338	2	Children	Both	European	33450751_Mulder-RH_age_model_1_with_age_as_a_fixed_effect	cg26039623	chr4:40485458	4	40485458	RBM47	Open sea	-0.00082	0.00019	1.7e-05
Mulder RH	ALSPAC,Generation R	33450751	2021-01-25	age	EFO_0000246	Model 1 with age as a fixed effect	http://epidelta.mrcieu.ac.uk/	DNA methylation	age	sex,gestational age,cohort,cell composition (reference based),batch effects	Beta Values	years	Illumina HumanMethylation450	Whole blood		2338	2	Children	Both	European	33450751_Mulder-RH_age_model_1_with_age_as_a_fixed_effect	cg26068677	chr11:92282995	11	92282995	FAT3	Open sea	-0.0022	0.00032	2.8e-11
Mulder RH	ALSPAC,Generation R	33450751	2021-01-25	age	EFO_0000246	Model 1 with age as a fixed effect	http://epidelta.mrcieu.ac.uk/	DNA methylation	age	sex,gestational age,cohort,cell composition (reference based),batch effects	Beta Values	years	Illumina HumanMethylation450	Whole blood		2338	2	Children	Both	European	33450751_Mulder-RH_age_model_1_with_age_as_a_fixed_effect	cg26104541	chr7:21788477	7	21788477	DNAH11	Open sea	-0.0011	9.4e-05	0
Mulder RH	ALSPAC,Generation R	33450751	2021-01-25	age	EFO_0000246	Model 1 with age as a fixed effect	http://epidelta.mrcieu.ac.uk/	DNA methylation	age	sex,gestational age,cohort,cell composition (reference based),batch effects	Beta Values	years	Illumina HumanMethylation450	Whole blood		2338	2	Children	Both	European	33450751_Mulder-RH_age_model_1_with_age_as_a_fixed_effect	cg26163153	chr4:40197912	4	40197912	RHOH	Open sea	-0.0044	0.00025	0
Mulder RH	ALSPAC,Generation R	33450751	2021-01-25	age	EFO_0000246	Model 1 with age as a fixed effect	http://epidelta.mrcieu.ac.uk/	DNA methylation	age	sex,gestational age,cohort,cell composition (reference based),batch effects	Beta Values	years	Illumina HumanMethylation450	Whole blood		2338	2	Children	Both	European	33450751_Mulder-RH_age_model_1_with_age_as_a_fixed_effect	cg26210187	chr11:110582420	11	110582420	ARHGAP20	Island	0.00028	4.5e-05	9.7e-10
Mulder RH	ALSPAC,Generation R	33450751	2021-01-25	age	EFO_0000246	Model 1 with age as a fixed effect	http://epidelta.mrcieu.ac.uk/	DNA methylation	age	sex,gestational age,cohort,cell composition (reference based),batch effects	Beta Values	years	Illumina HumanMethylation450	Whole blood		2338	2	Children	Both	European	33450751_Mulder-RH_age_model_1_with_age_as_a_fixed_effect	cg26296574	chr19:41931753	19	41931753	B3GNT8	Open sea	-0.0034	0.00022	0
Mulder RH	ALSPAC,Generation R	33450751	2021-01-25	age	EFO_0000246	Model 1 with age as a fixed effect	http://epidelta.mrcieu.ac.uk/	DNA methylation	age	sex,gestational age,cohort,cell composition (reference based),batch effects	Beta Values	years	Illumina HumanMethylation450	Whole blood		2338	2	Children	Both	European	33450751_Mulder-RH_age_model_1_with_age_as_a_fixed_effect	cg26371172	chr6:29454888	6	29454888	MAS1L	Open sea	-0.0024	0.00011	0
Mulder RH	ALSPAC,Generation R	33450751	2021-01-25	age	EFO_0000246	Model 1 with age as a fixed effect	http://epidelta.mrcieu.ac.uk/	DNA methylation	age	sex,gestational age,cohort,cell composition (reference based),batch effects	Beta Values	years	Illumina HumanMethylation450	Whole blood		2338	2	Children	Both	European	33450751_Mulder-RH_age_model_1_with_age_as_a_fixed_effect	cg26389330	chr5:151057860	5	151057860	SPARC	Open sea	0.0019	0.00021	0
Mulder RH	ALSPAC,Generation R	33450751	2021-01-25	age	EFO_0000246	Model 1 with age as a fixed effect	http://epidelta.mrcieu.ac.uk/	DNA methylation	age	sex,gestational age,cohort,cell composition (reference based),batch effects	Beta Values	years	Illumina HumanMethylation450	Whole blood		2338	2	Children	Both	European	33450751_Mulder-RH_age_model_1_with_age_as_a_fixed_effect	cg26428191	chr1:185380011	1	185380011	-	Open sea	-0.0016	0.00031	3.8e-07
Mulder RH	ALSPAC,Generation R	33450751	2021-01-25	age	EFO_0000246	Model 1 with age as a fixed effect	http://epidelta.mrcieu.ac.uk/	DNA methylation	age	sex,gestational age,cohort,cell composition (reference based),batch effects	Beta Values	years	Illumina HumanMethylation450	Whole blood		2338	2	Children	Both	European	33450751_Mulder-RH_age_model_1_with_age_as_a_fixed_effect	cg26453588	chr22:43506021	22	43506021	BIK	Island	0.0081	0.00022	0
Mulder RH	ALSPAC,Generation R	33450751	2021-01-25	age	EFO_0000246	Model 1 with age as a fixed effect	http://epidelta.mrcieu.ac.uk/	DNA methylation	age	sex,gestational age,cohort,cell composition (reference based),batch effects	Beta Values	years	Illumina HumanMethylation450	Whole blood		2338	2	Children	Both	European	33450751_Mulder-RH_age_model_1_with_age_as_a_fixed_effect	cg26516680	chr1:118540478	1	118540478	SPAG17	Open sea	-0.0018	0.00016	0
Mulder RH	ALSPAC,Generation R	33450751	2021-01-25	age	EFO_0000246	Model 1 with age as a fixed effect	http://epidelta.mrcieu.ac.uk/	DNA methylation	age	sex,gestational age,cohort,cell composition (reference based),batch effects	Beta Values	years	Illumina HumanMethylation450	Whole blood		2338	2	Children	Both	European	33450751_Mulder-RH_age_model_1_with_age_as_a_fixed_effect	cg26548293	chr1:153606178	1	153606178	C1orf77;S100A13	Island	-0.002	0.0002	0
Mulder RH	ALSPAC,Generation R	33450751	2021-01-25	age	EFO_0000246	Model 1 with age as a fixed effect	http://epidelta.mrcieu.ac.uk/	DNA methylation	age	sex,gestational age,cohort,cell composition (reference based),batch effects	Beta Values	years	Illumina HumanMethylation450	Whole blood		2338	2	Children	Both	European	33450751_Mulder-RH_age_model_1_with_age_as_a_fixed_effect	cg26566898	chr11:117069891	11	117069891	TAGLN	Open sea	0.0079	0.00024	0
Mulder RH	ALSPAC,Generation R	33450751	2021-01-25	age	EFO_0000246	Model 1 with age as a fixed effect	http://epidelta.mrcieu.ac.uk/	DNA methylation	age	sex,gestational age,cohort,cell composition (reference based),batch effects	Beta Values	years	Illumina HumanMethylation450	Whole blood		2338	2	Children	Both	European	33450751_Mulder-RH_age_model_1_with_age_as_a_fixed_effect	cg26619624	chr7:96339434	7	96339434	SHFM1	South shore	-0.0071	0.00031	0
Mulder RH	ALSPAC,Generation R	33450751	2021-01-25	age	EFO_0000246	Model 1 with age as a fixed effect	http://epidelta.mrcieu.ac.uk/	DNA methylation	age	sex,gestational age,cohort,cell composition (reference based),batch effects	Beta Values	years	Illumina HumanMethylation450	Whole blood		2338	2	Children	Both	European	33450751_Mulder-RH_age_model_1_with_age_as_a_fixed_effect	cg26653392	chr15:53001117	15	53001117	-	Open sea	-0.00047	0.00011	1.4e-05
Mulder RH	ALSPAC,Generation R	33450751	2021-01-25	age	EFO_0000246	Model 1 with age as a fixed effect	http://epidelta.mrcieu.ac.uk/	DNA methylation	age	sex,gestational age,cohort,cell composition (reference based),batch effects	Beta Values	years	Illumina HumanMethylation450	Whole blood		2338	2	Children	Both	European	33450751_Mulder-RH_age_model_1_with_age_as_a_fixed_effect	cg26739849	chr13:111165419	13	111165419	-	South shore	-0.0018	0.00019	0
Mulder RH	ALSPAC,Generation R	33450751	2021-01-25	age	EFO_0000246	Model 1 with age as a fixed effect	http://epidelta.mrcieu.ac.uk/	DNA methylation	age	sex,gestational age,cohort,cell composition (reference based),batch effects	Beta Values	years	Illumina HumanMethylation450	Whole blood		2338	2	Children	Both	European	33450751_Mulder-RH_age_model_1_with_age_as_a_fixed_effect	cg26912363	chr2:69429528	2	69429528	ANTXR1	Open sea	-0.0053	0.00029	0
Mulder RH	ALSPAC,Generation R	33450751	2021-01-25	age	EFO_0000246	Model 1 with age as a fixed effect	http://epidelta.mrcieu.ac.uk/	DNA methylation	age	sex,gestational age,cohort,cell composition (reference based),batch effects	Beta Values	years	Illumina HumanMethylation450	Whole blood		2338	2	Children	Both	European	33450751_Mulder-RH_age_model_1_with_age_as_a_fixed_effect	cg26934134	chr12:8599404	12	8599404	-	Open sea	-0.00099	0.00013	2.5e-14
Mulder RH	ALSPAC,Generation R	33450751	2021-01-25	age	EFO_0000246	Model 1 with age as a fixed effect	http://epidelta.mrcieu.ac.uk/	DNA methylation	age	sex,gestational age,cohort,cell composition (reference based),batch effects	Beta Values	years	Illumina HumanMethylation450	Whole blood		2338	2	Children	Both	European	33450751_Mulder-RH_age_model_1_with_age_as_a_fixed_effect	cg27096298	chr5:92904875	5	92904875	FLJ42709	North shore	0.00064	0.00016	6.4e-05
Mulder RH	ALSPAC,Generation R	33450751	2021-01-25	age	EFO_0000246	Model 1 with age as a fixed effect	http://epidelta.mrcieu.ac.uk/	DNA methylation	age	sex,gestational age,cohort,cell composition (reference based),batch effects	Beta Values	years	Illumina HumanMethylation450	Whole blood		2338	2	Children	Both	European	33450751_Mulder-RH_age_model_1_with_age_as_a_fixed_effect	cg27114120	chr20:5296302	20	5296302	PROKR2	Island	0.0014	0.00017	6.7e-16
Mulder RH	ALSPAC,Generation R	33450751	2021-01-25	age	EFO_0000246	Model 1 with age as a fixed effect	http://epidelta.mrcieu.ac.uk/	DNA methylation	age	sex,gestational age,cohort,cell composition (reference based),batch effects	Beta Values	years	Illumina HumanMethylation450	Whole blood		2338	2	Children	Both	European	33450751_Mulder-RH_age_model_1_with_age_as_a_fixed_effect	cg27176129	chr20:43937155	20	43937155	MATN4;RBPJL	South shore	0.0038	0.00025	0
Mulder RH	ALSPAC,Generation R	33450751	2021-01-25	age	EFO_0000246	Model 1 with age as a fixed effect	http://epidelta.mrcieu.ac.uk/	DNA methylation	age	sex,gestational age,cohort,cell composition (reference based),batch effects	Beta Values	years	Illumina HumanMethylation450	Whole blood		2338	2	Children	Both	European	33450751_Mulder-RH_age_model_1_with_age_as_a_fixed_effect	cg27257955	chr6:31833827	6	31833827	SLC44A4	South shelf	-0.0016	0.0001	0
Mulder RH	ALSPAC,Generation R	33450751	2021-01-25	age	EFO_0000246	Model 1 with age as a fixed effect	http://epidelta.mrcieu.ac.uk/	DNA methylation	age	sex,gestational age,cohort,cell composition (reference based),batch effects	Beta Values	years	Illumina HumanMethylation450	Whole blood		2338	2	Children	Both	European	33450751_Mulder-RH_age_model_1_with_age_as_a_fixed_effect	cg27261397	chr11:625833	11	625833	MUPCDH	North shore	-0.00061	0.00011	6.5e-08
Mulder RH	ALSPAC,Generation R	33450751	2021-01-25	age	EFO_0000246	Model 1 with age as a fixed effect	http://epidelta.mrcieu.ac.uk/	DNA methylation	age	sex,gestational age,cohort,cell composition (reference based),batch effects	Beta Values	years	Illumina HumanMethylation450	Whole blood		2338	2	Children	Both	European	33450751_Mulder-RH_age_model_1_with_age_as_a_fixed_effect	cg27292264	chr3:128079636	3	128079636	MIR1280;EEFSEC	Open sea	-0.0011	0.00022	1.4e-06
Mulder RH	ALSPAC,Generation R	33450751	2021-01-25	age	EFO_0000246	Model 1 with age as a fixed effect	http://epidelta.mrcieu.ac.uk/	DNA methylation	age	sex,gestational age,cohort,cell composition (reference based),batch effects	Beta Values	years	Illumina HumanMethylation450	Whole blood		2338	2	Children	Both	European	33450751_Mulder-RH_age_model_1_with_age_as_a_fixed_effect	cg27470066	chr17:59485779	17	59485779	TBX2	Island	0.0017	0.00011	0
Mulder RH	ALSPAC,Generation R	33450751	2021-01-25	age	EFO_0000246	Model 1 with age as a fixed effect	http://epidelta.mrcieu.ac.uk/	DNA methylation	age	sex,gestational age,cohort,cell composition (reference based),batch effects	Beta Values	years	Illumina HumanMethylation450	Whole blood		2338	2	Children	Both	European	33450751_Mulder-RH_age_model_1_with_age_as_a_fixed_effect	cg27565517	chr6:12292676	6	12292676	EDN1	Open sea	0.0031	0.00023	0
Mulder RH	ALSPAC,Generation R	33450751	2021-01-25	age	EFO_0000246	Model 1 with age as a fixed effect	http://epidelta.mrcieu.ac.uk/	DNA methylation	age	sex,gestational age,cohort,cell composition (reference based),batch effects	Beta Values	years	Illumina HumanMethylation450	Whole blood		2338	2	Children	Both	European	33450751_Mulder-RH_age_model_1_with_age_as_a_fixed_effect	cg27613901	chr12:49877875	12	49877875	SPATS2	Open sea	-0.0015	0.00029	1.5e-07
Mulder RH	ALSPAC,Generation R	33450751	2021-01-25	age	EFO_0000246	Model 1 with age as a fixed effect	http://epidelta.mrcieu.ac.uk/	DNA methylation	age	sex,gestational age,cohort,cell composition (reference based),batch effects	Beta Values	years	Illumina HumanMethylation450	Whole blood		2338	2	Children	Both	European	33450751_Mulder-RH_age_model_1_with_age_as_a_fixed_effect	cg27619353	chr22:38071651	22	38071651	LGALS1	North shore	-0.0024	0.00016	0
Mulder RH	ALSPAC,Generation R	33450751	2021-01-25	age	EFO_0000246	Model 1 with age as a random effect	http://epidelta.mrcieu.ac.uk/	DNA methylation	age	sex,gestational age,cohort,cell composition (reference based),batch effects	Beta Values	years	Illumina HumanMethylation450	Whole blood		2338	2	Children	Both	European	33450751_Mulder-RH_age_model_1_with_age_as_a_random_effect	cg00086283	chr7:158409247	7	158409247	-	Open sea	0.00038		2e-05
Mulder RH	ALSPAC,Generation R	33450751	2021-01-25	age	EFO_0000246	Model 1 with age as a random effect	http://epidelta.mrcieu.ac.uk/	DNA methylation	age	sex,gestational age,cohort,cell composition (reference based),batch effects	Beta Values	years	Illumina HumanMethylation450	Whole blood		2338	2	Children	Both	European	33450751_Mulder-RH_age_model_1_with_age_as_a_random_effect	cg00239353	chr16:3115133	16	3115133	IL32	Open sea	0.0032		2.8e-157
Mulder RH	ALSPAC,Generation R	33450751	2021-01-25	age	EFO_0000246	Model 1 with age as a random effect	http://epidelta.mrcieu.ac.uk/	DNA methylation	age	sex,gestational age,cohort,cell composition (reference based),batch effects	Beta Values	years	Illumina HumanMethylation450	Whole blood		2338	2	Children	Both	European	33450751_Mulder-RH_age_model_1_with_age_as_a_random_effect	cg00329615	chr3:118706648	3	118706648	IGSF11	Open sea	0.002		1.1e-27
Mulder RH	ALSPAC,Generation R	33450751	2021-01-25	age	EFO_0000246	Model 1 with age as a random effect	http://epidelta.mrcieu.ac.uk/	DNA methylation	age	sex,gestational age,cohort,cell composition (reference based),batch effects	Beta Values	years	Illumina HumanMethylation450	Whole blood		2338	2	Children	Both	European	33450751_Mulder-RH_age_model_1_with_age_as_a_random_effect	cg00356829	chr16:30025364	16	30025364	-	South shelf	0.0014		3.3e-05
Mulder RH	ALSPAC,Generation R	33450751	2021-01-25	age	EFO_0000246	Model 1 with age as a random effect	http://epidelta.mrcieu.ac.uk/	DNA methylation	age	sex,gestational age,cohort,cell composition (reference based),batch effects	Beta Values	years	Illumina HumanMethylation450	Whole blood		2338	2	Children	Both	European	33450751_Mulder-RH_age_model_1_with_age_as_a_random_effect	cg00667862	chr1:91300446	1	91300446	-	North shore	0.0011		3.3e-38
Mulder RH	ALSPAC,Generation R	33450751	2021-01-25	age	EFO_0000246	Model 1 with age as a random effect	http://epidelta.mrcieu.ac.uk/	DNA methylation	age	sex,gestational age,cohort,cell composition (reference based),batch effects	Beta Values	years	Illumina HumanMethylation450	Whole blood		2338	2	Children	Both	European	33450751_Mulder-RH_age_model_1_with_age_as_a_random_effect	cg00704369	chr7:81996559	7	81996559	CACNA2D1	Open sea	0.0022		8.2e-07
Mulder RH	ALSPAC,Generation R	33450751	2021-01-25	age	EFO_0000246	Model 1 with age as a random effect	http://epidelta.mrcieu.ac.uk/	DNA methylation	age	sex,gestational age,cohort,cell composition (reference based),batch effects	Beta Values	years	Illumina HumanMethylation450	Whole blood		2338	2	Children	Both	European	33450751_Mulder-RH_age_model_1_with_age_as_a_random_effect	cg00956199	chr10:8078325	10	8078325	-	Island	0.0012		8.3e-306
Mulder RH	ALSPAC,Generation R	33450751	2021-01-25	age	EFO_0000246	Model 1 with age as a random effect	http://epidelta.mrcieu.ac.uk/	DNA methylation	age	sex,gestational age,cohort,cell composition (reference based),batch effects	Beta Values	years	Illumina HumanMethylation450	Whole blood		2338	2	Children	Both	European	33450751_Mulder-RH_age_model_1_with_age_as_a_random_effect	cg01093696	chr5:92936528	5	92936528	-	North shelf	0.0016		2.7e-51
Mulder RH	ALSPAC,Generation R	33450751	2021-01-25	age	EFO_0000246	Model 1 with age as a random effect	http://epidelta.mrcieu.ac.uk/	DNA methylation	age	sex,gestational age,cohort,cell composition (reference based),batch effects	Beta Values	years	Illumina HumanMethylation450	Whole blood		2338	2	Children	Both	European	33450751_Mulder-RH_age_model_1_with_age_as_a_random_effect	cg01156513	chr3:24871231	3	24871231	-	Island	0.00041		1e-06
Mulder RH	ALSPAC,Generation R	33450751	2021-01-25	age	EFO_0000246	Model 1 with age as a random effect	http://epidelta.mrcieu.ac.uk/	DNA methylation	age	sex,gestational age,cohort,cell composition (reference based),batch effects	Beta Values	years	Illumina HumanMethylation450	Whole blood		2338	2	Children	Both	European	33450751_Mulder-RH_age_model_1_with_age_as_a_random_effect	cg01271695	chr2:1719323	2	1719323	PXDN	Open sea	0.0014		2.6e-07
Mulder RH	ALSPAC,Generation R	33450751	2021-01-25	age	EFO_0000246	Model 1 with age as a random effect	http://epidelta.mrcieu.ac.uk/	DNA methylation	age	sex,gestational age,cohort,cell composition (reference based),batch effects	Beta Values	years	Illumina HumanMethylation450	Whole blood		2338	2	Children	Both	European	33450751_Mulder-RH_age_model_1_with_age_as_a_random_effect	cg01349034	chr10:48660050	10	48660050	-	Open sea	0.001		5.4e-13
Mulder RH	ALSPAC,Generation R	33450751	2021-01-25	age	EFO_0000246	Model 1 with age as a random effect	http://epidelta.mrcieu.ac.uk/	DNA methylation	age	sex,gestational age,cohort,cell composition (reference based),batch effects	Beta Values	years	Illumina HumanMethylation450	Whole blood		2338	2	Children	Both	European	33450751_Mulder-RH_age_model_1_with_age_as_a_random_effect	cg01456572	chr16:11367459	16	11367459	PRM3	North shelf	0.001		1.6e-05
Mulder RH	ALSPAC,Generation R	33450751	2021-01-25	age	EFO_0000246	Model 1 with age as a random effect	http://epidelta.mrcieu.ac.uk/	DNA methylation	age	sex,gestational age,cohort,cell composition (reference based),batch effects	Beta Values	years	Illumina HumanMethylation450	Whole blood		2338	2	Children	Both	European	33450751_Mulder-RH_age_model_1_with_age_as_a_random_effect	cg01656168	chr16:69141437	16	69141437	HAS3	Island	0.00046		3.5e-63
Mulder RH	ALSPAC,Generation R	33450751	2021-01-25	age	EFO_0000246	Model 1 with age as a random effect	http://epidelta.mrcieu.ac.uk/	DNA methylation	age	sex,gestational age,cohort,cell composition (reference based),batch effects	Beta Values	years	Illumina HumanMethylation450	Whole blood		2338	2	Children	Both	European	33450751_Mulder-RH_age_model_1_with_age_as_a_random_effect	cg01671681	chr3:155421735	3	155421735	PLCH1	Open sea	0.0015		5.5e-17
Mulder RH	ALSPAC,Generation R	33450751	2021-01-25	age	EFO_0000246	Model 1 with age as a random effect	http://epidelta.mrcieu.ac.uk/	DNA methylation	age	sex,gestational age,cohort,cell composition (reference based),batch effects	Beta Values	years	Illumina HumanMethylation450	Whole blood		2338	2	Children	Both	European	33450751_Mulder-RH_age_model_1_with_age_as_a_random_effect	cg01692482	chr20:52198378	20	52198378	ZNF217	Island	0.0033		4.1e-35
Mulder RH	ALSPAC,Generation R	33450751	2021-01-25	age	EFO_0000246	Model 1 with age as a random effect	http://epidelta.mrcieu.ac.uk/	DNA methylation	age	sex,gestational age,cohort,cell composition (reference based),batch effects	Beta Values	years	Illumina HumanMethylation450	Whole blood		2338	2	Children	Both	European	33450751_Mulder-RH_age_model_1_with_age_as_a_random_effect	cg01705897	chr11:1986915	11	1986915	-	South shore	0.0011		3.5e-18
Mulder RH	ALSPAC,Generation R	33450751	2021-01-25	age	EFO_0000246	Model 1 with age as a random effect	http://epidelta.mrcieu.ac.uk/	DNA methylation	age	sex,gestational age,cohort,cell composition (reference based),batch effects	Beta Values	years	Illumina HumanMethylation450	Whole blood		2338	2	Children	Both	European	33450751_Mulder-RH_age_model_1_with_age_as_a_random_effect	cg01748699	chr17:71281866	17	71281866	CDC42EP4	Island	0.0011		7e-05
Mulder RH	ALSPAC,Generation R	33450751	2021-01-25	age	EFO_0000246	Model 1 with age as a random effect	http://epidelta.mrcieu.ac.uk/	DNA methylation	age	sex,gestational age,cohort,cell composition (reference based),batch effects	Beta Values	years	Illumina HumanMethylation450	Whole blood		2338	2	Children	Both	European	33450751_Mulder-RH_age_model_1_with_age_as_a_random_effect	cg01754290	chr7:114066523	7	114066523	FOXP2	Open sea	0.002		1e-10
Mulder RH	ALSPAC,Generation R	33450751	2021-01-25	age	EFO_0000246	Model 1 with age as a random effect	http://epidelta.mrcieu.ac.uk/	DNA methylation	age	sex,gestational age,cohort,cell composition (reference based),batch effects	Beta Values	years	Illumina HumanMethylation450	Whole blood		2338	2	Children	Both	European	33450751_Mulder-RH_age_model_1_with_age_as_a_random_effect	cg01876548	chr5:124126863	5	124126863	-	Open sea	0.0026		9.3e-26
Mulder RH	ALSPAC,Generation R	33450751	2021-01-25	age	EFO_0000246	Model 1 with age as a random effect	http://epidelta.mrcieu.ac.uk/	DNA methylation	age	sex,gestational age,cohort,cell composition (reference based),batch effects	Beta Values	years	Illumina HumanMethylation450	Whole blood		2338	2	Children	Both	European	33450751_Mulder-RH_age_model_1_with_age_as_a_random_effect	cg01881688	chr8:145897116	8	145897116	-	Open sea	0.001		7.2e-05
Mulder RH	ALSPAC,Generation R	33450751	2021-01-25	age	EFO_0000246	Model 1 with age as a random effect	http://epidelta.mrcieu.ac.uk/	DNA methylation	age	sex,gestational age,cohort,cell composition (reference based),batch effects	Beta Values	years	Illumina HumanMethylation450	Whole blood		2338	2	Children	Both	European	33450751_Mulder-RH_age_model_1_with_age_as_a_random_effect	cg02152265	chr19:17324656	19	17324656	USE1	North shore	0.001		6.2e-06
Mulder RH	ALSPAC,Generation R	33450751	2021-01-25	age	EFO_0000246	Model 1 with age as a random effect	http://epidelta.mrcieu.ac.uk/	DNA methylation	age	sex,gestational age,cohort,cell composition (reference based),batch effects	Beta Values	years	Illumina HumanMethylation450	Whole blood		2338	2	Children	Both	European	33450751_Mulder-RH_age_model_1_with_age_as_a_random_effect	cg02298327	chr2:69180527	2	69180527	GKN2	Open sea	0.0016		4.8e-37
Mulder RH	ALSPAC,Generation R	33450751	2021-01-25	age	EFO_0000246	Model 1 with age as a random effect	http://epidelta.mrcieu.ac.uk/	DNA methylation	age	sex,gestational age,cohort,cell composition (reference based),batch effects	Beta Values	years	Illumina HumanMethylation450	Whole blood		2338	2	Children	Both	European	33450751_Mulder-RH_age_model_1_with_age_as_a_random_effect	cg02372613	chr6:39312668	6	39312668	KIF6	Open sea	0.0013		2.3e-12
Mulder RH	ALSPAC,Generation R	33450751	2021-01-25	age	EFO_0000246	Model 1 with age as a random effect	http://epidelta.mrcieu.ac.uk/	DNA methylation	age	sex,gestational age,cohort,cell composition (reference based),batch effects	Beta Values	years	Illumina HumanMethylation450	Whole blood		2338	2	Children	Both	European	33450751_Mulder-RH_age_model_1_with_age_as_a_random_effect	cg02381552	chr4:184977586	4	184977586	-	Open sea	0.0022		1e-05
Mulder RH	ALSPAC,Generation R	33450751	2021-01-25	age	EFO_0000246	Model 1 with age as a random effect	http://epidelta.mrcieu.ac.uk/	DNA methylation	age	sex,gestational age,cohort,cell composition (reference based),batch effects	Beta Values	years	Illumina HumanMethylation450	Whole blood		2338	2	Children	Both	European	33450751_Mulder-RH_age_model_1_with_age_as_a_random_effect	cg02412628	chr20:1473638	20	1473638	SIRPB2	Open sea	0.00057		5.2e-05
Mulder RH	ALSPAC,Generation R	33450751	2021-01-25	age	EFO_0000246	Model 1 with age as a random effect	http://epidelta.mrcieu.ac.uk/	DNA methylation	age	sex,gestational age,cohort,cell composition (reference based),batch effects	Beta Values	years	Illumina HumanMethylation450	Whole blood		2338	2	Children	Both	European	33450751_Mulder-RH_age_model_1_with_age_as_a_random_effect	cg02495310	chr5:134366831	5	134366831	PITX1	North shore	0.00091		5e-48
Mulder RH	ALSPAC,Generation R	33450751	2021-01-25	age	EFO_0000246	Model 1 with age as a random effect	http://epidelta.mrcieu.ac.uk/	DNA methylation	age	sex,gestational age,cohort,cell composition (reference based),batch effects	Beta Values	years	Illumina HumanMethylation450	Whole blood		2338	2	Children	Both	European	33450751_Mulder-RH_age_model_1_with_age_as_a_random_effect	cg02590614	chr11:130343077	11	130343077	ADAMTS15	Island	0.0017		1.4e-07
Mulder RH	ALSPAC,Generation R	33450751	2021-01-25	age	EFO_0000246	Model 1 with age as a random effect	http://epidelta.mrcieu.ac.uk/	DNA methylation	age	sex,gestational age,cohort,cell composition (reference based),batch effects	Beta Values	years	Illumina HumanMethylation450	Whole blood		2338	2	Children	Both	European	33450751_Mulder-RH_age_model_1_with_age_as_a_random_effect	cg02669888	chr6:32178669	6	32178669	NOTCH4	Open sea	0.0012		6.5e-06
Mulder RH	ALSPAC,Generation R	33450751	2021-01-25	age	EFO_0000246	Model 1 with age as a random effect	http://epidelta.mrcieu.ac.uk/	DNA methylation	age	sex,gestational age,cohort,cell composition (reference based),batch effects	Beta Values	years	Illumina HumanMethylation450	Whole blood		2338	2	Children	Both	European	33450751_Mulder-RH_age_model_1_with_age_as_a_random_effect	cg02772935	chr3:125709198	3	125709198	-	Island	0.0019		3.1e-21
Mulder RH	ALSPAC,Generation R	33450751	2021-01-25	age	EFO_0000246	Model 1 with age as a random effect	http://epidelta.mrcieu.ac.uk/	DNA methylation	age	sex,gestational age,cohort,cell composition (reference based),batch effects	Beta Values	years	Illumina HumanMethylation450	Whole blood		2338	2	Children	Both	European	33450751_Mulder-RH_age_model_1_with_age_as_a_random_effect	cg02802029	chr3:145879686	3	145879686	PLOD2	South shore	0.0035		1.6e-17
Mulder RH	ALSPAC,Generation R	33450751	2021-01-25	age	EFO_0000246	Model 1 with age as a random effect	http://epidelta.mrcieu.ac.uk/	DNA methylation	age	sex,gestational age,cohort,cell composition (reference based),batch effects	Beta Values	years	Illumina HumanMethylation450	Whole blood		2338	2	Children	Both	European	33450751_Mulder-RH_age_model_1_with_age_as_a_random_effect	cg02806012	chr17:2649139	17	2649139	-	North shelf	0.0015		8.8e-05
Mulder RH	ALSPAC,Generation R	33450751	2021-01-25	age	EFO_0000246	Model 1 with age as a random effect	http://epidelta.mrcieu.ac.uk/	DNA methylation	age	sex,gestational age,cohort,cell composition (reference based),batch effects	Beta Values	years	Illumina HumanMethylation450	Whole blood		2338	2	Children	Both	European	33450751_Mulder-RH_age_model_1_with_age_as_a_random_effect	cg02890250	chr19:16243834	19	16243834	HSH2D;RAB8A	Open sea	0.0017		7.1e-29
Mulder RH	ALSPAC,Generation R	33450751	2021-01-25	age	EFO_0000246	Model 1 with age as a random effect	http://epidelta.mrcieu.ac.uk/	DNA methylation	age	sex,gestational age,cohort,cell composition (reference based),batch effects	Beta Values	years	Illumina HumanMethylation450	Whole blood		2338	2	Children	Both	European	33450751_Mulder-RH_age_model_1_with_age_as_a_random_effect	cg02952984	chr15:58724041	15	58724041	LIPC	Open sea	0.002		1.4e-15
Mulder RH	ALSPAC,Generation R	33450751	2021-01-25	age	EFO_0000246	Model 1 with age as a random effect	http://epidelta.mrcieu.ac.uk/	DNA methylation	age	sex,gestational age,cohort,cell composition (reference based),batch effects	Beta Values	years	Illumina HumanMethylation450	Whole blood		2338	2	Children	Both	European	33450751_Mulder-RH_age_model_1_with_age_as_a_random_effect	cg03356778	chr11:120110544	11	120110544	POU2F3	Island	0.0013		6.4e-06
Mulder RH	ALSPAC,Generation R	33450751	2021-01-25	age	EFO_0000246	Model 1 with age as a random effect	http://epidelta.mrcieu.ac.uk/	DNA methylation	age	sex,gestational age,cohort,cell composition (reference based),batch effects	Beta Values	years	Illumina HumanMethylation450	Whole blood		2338	2	Children	Both	European	33450751_Mulder-RH_age_model_1_with_age_as_a_random_effect	cg03407747	chr17:6899364	17	6899364	ALOX12	Island	0.0039		2e-22
Mulder RH	ALSPAC,Generation R	33450751	2021-01-25	age	EFO_0000246	Model 1 with age as a random effect	http://epidelta.mrcieu.ac.uk/	DNA methylation	age	sex,gestational age,cohort,cell composition (reference based),batch effects	Beta Values	years	Illumina HumanMethylation450	Whole blood		2338	2	Children	Both	European	33450751_Mulder-RH_age_model_1_with_age_as_a_random_effect	cg03605463	chr16:89740564	16	89740564	-	Open sea	0.0026		3.8e-43
Mulder RH	ALSPAC,Generation R	33450751	2021-01-25	age	EFO_0000246	Model 1 with age as a random effect	http://epidelta.mrcieu.ac.uk/	DNA methylation	age	sex,gestational age,cohort,cell composition (reference based),batch effects	Beta Values	years	Illumina HumanMethylation450	Whole blood		2338	2	Children	Both	European	33450751_Mulder-RH_age_model_1_with_age_as_a_random_effect	cg03856949	chr12:51318042	12	51318042	METTL7A	Open sea	0.002		1.8e-53
Mulder RH	ALSPAC,Generation R	33450751	2021-01-25	age	EFO_0000246	Model 1 with age as a random effect	http://epidelta.mrcieu.ac.uk/	DNA methylation	age	sex,gestational age,cohort,cell composition (reference based),batch effects	Beta Values	years	Illumina HumanMethylation450	Whole blood		2338	2	Children	Both	European	33450751_Mulder-RH_age_model_1_with_age_as_a_random_effect	cg03912774	chr3:14597539	3	14597539	-	Island	0.0014		4.6e-08
Mulder RH	ALSPAC,Generation R	33450751	2021-01-25	age	EFO_0000246	Model 1 with age as a random effect	http://epidelta.mrcieu.ac.uk/	DNA methylation	age	sex,gestational age,cohort,cell composition (reference based),batch effects	Beta Values	years	Illumina HumanMethylation450	Whole blood		2338	2	Children	Both	European	33450751_Mulder-RH_age_model_1_with_age_as_a_random_effect	cg03977089	chr8:65287005	8	65287005	-	South shore	0.001		2.1e-09
Mulder RH	ALSPAC,Generation R	33450751	2021-01-25	age	EFO_0000246	Model 1 with age as a random effect	http://epidelta.mrcieu.ac.uk/	DNA methylation	age	sex,gestational age,cohort,cell composition (reference based),batch effects	Beta Values	years	Illumina HumanMethylation450	Whole blood		2338	2	Children	Both	European	33450751_Mulder-RH_age_model_1_with_age_as_a_random_effect	cg04395788	chr8:119081939	8	119081939	EXT1	Open sea	0.00063		1.1e-06
Mulder RH	ALSPAC,Generation R	33450751	2021-01-25	age	EFO_0000246	Model 1 with age as a random effect	http://epidelta.mrcieu.ac.uk/	DNA methylation	age	sex,gestational age,cohort,cell composition (reference based),batch effects	Beta Values	years	Illumina HumanMethylation450	Whole blood		2338	2	Children	Both	European	33450751_Mulder-RH_age_model_1_with_age_as_a_random_effect	cg04459499	chr6:39772468	6	39772468	DAAM2	Open sea	0.00088		7.2e-10
Mulder RH	ALSPAC,Generation R	33450751	2021-01-25	age	EFO_0000246	Model 1 with age as a random effect	http://epidelta.mrcieu.ac.uk/	DNA methylation	age	sex,gestational age,cohort,cell composition (reference based),batch effects	Beta Values	years	Illumina HumanMethylation450	Whole blood		2338	2	Children	Both	European	33450751_Mulder-RH_age_model_1_with_age_as_a_random_effect	cg04493000	chr22:48895658	22	48895658	FAM19A5	North shore	0.0022		1.2e-18
Mulder RH	ALSPAC,Generation R	33450751	2021-01-25	age	EFO_0000246	Model 1 with age as a random effect	http://epidelta.mrcieu.ac.uk/	DNA methylation	age	sex,gestational age,cohort,cell composition (reference based),batch effects	Beta Values	years	Illumina HumanMethylation450	Whole blood		2338	2	Children	Both	European	33450751_Mulder-RH_age_model_1_with_age_as_a_random_effect	cg04521027	chr20:13971064	20	13971064	SEL1L2	Open sea	0.0015		1.1e-05
Mulder RH	ALSPAC,Generation R	33450751	2021-01-25	age	EFO_0000246	Model 1 with age as a random effect	http://epidelta.mrcieu.ac.uk/	DNA methylation	age	sex,gestational age,cohort,cell composition (reference based),batch effects	Beta Values	years	Illumina HumanMethylation450	Whole blood		2338	2	Children	Both	European	33450751_Mulder-RH_age_model_1_with_age_as_a_random_effect	cg04528931	chr2:240162187	2	240162187	HDAC4	Open sea	0.0023		1.1e-23
Mulder RH	ALSPAC,Generation R	33450751	2021-01-25	age	EFO_0000246	Model 1 with age as a random effect	http://epidelta.mrcieu.ac.uk/	DNA methylation	age	sex,gestational age,cohort,cell composition (reference based),batch effects	Beta Values	years	Illumina HumanMethylation450	Whole blood		2338	2	Children	Both	European	33450751_Mulder-RH_age_model_1_with_age_as_a_random_effect	cg04598224	chr19:11784514	19	11784514	ZNF833	North shore	0.00086		1.3e-18
Mulder RH	ALSPAC,Generation R	33450751	2021-01-25	age	EFO_0000246	Model 1 with age as a random effect	http://epidelta.mrcieu.ac.uk/	DNA methylation	age	sex,gestational age,cohort,cell composition (reference based),batch effects	Beta Values	years	Illumina HumanMethylation450	Whole blood		2338	2	Children	Both	European	33450751_Mulder-RH_age_model_1_with_age_as_a_random_effect	cg04692960	chr6:41076590	6	41076590	LOC221442	Open sea	0.0014		2.3e-08
Mulder RH	ALSPAC,Generation R	33450751	2021-01-25	age	EFO_0000246	Model 1 with age as a random effect	http://epidelta.mrcieu.ac.uk/	DNA methylation	age	sex,gestational age,cohort,cell composition (reference based),batch effects	Beta Values	years	Illumina HumanMethylation450	Whole blood		2338	2	Children	Both	European	33450751_Mulder-RH_age_model_1_with_age_as_a_random_effect	cg04695882	chr16:20756332	16	20756332	-	South shelf	0.0012		1.1e-06
Mulder RH	ALSPAC,Generation R	33450751	2021-01-25	age	EFO_0000246	Model 1 with age as a random effect	http://epidelta.mrcieu.ac.uk/	DNA methylation	age	sex,gestational age,cohort,cell composition (reference based),batch effects	Beta Values	years	Illumina HumanMethylation450	Whole blood		2338	2	Children	Both	European	33450751_Mulder-RH_age_model_1_with_age_as_a_random_effect	cg04813697	chr10:22920025	10	22920025	PIP4K2A	Open sea	0.002		2e-08
Mulder RH	ALSPAC,Generation R	33450751	2021-01-25	age	EFO_0000246	Model 1 with age as a random effect	http://epidelta.mrcieu.ac.uk/	DNA methylation	age	sex,gestational age,cohort,cell composition (reference based),batch effects	Beta Values	years	Illumina HumanMethylation450	Whole blood		2338	2	Children	Both	European	33450751_Mulder-RH_age_model_1_with_age_as_a_random_effect	cg04834204	chr2:69423553	2	69423553	ANTXR1	Open sea	0.0019		2.8e-07
Mulder RH	ALSPAC,Generation R	33450751	2021-01-25	age	EFO_0000246	Model 1 with age as a random effect	http://epidelta.mrcieu.ac.uk/	DNA methylation	age	sex,gestational age,cohort,cell composition (reference based),batch effects	Beta Values	years	Illumina HumanMethylation450	Whole blood		2338	2	Children	Both	European	33450751_Mulder-RH_age_model_1_with_age_as_a_random_effect	cg04920630	chr3:127772689	3	127772689	SEC61A1	South shore	0.0012		1.6e-06
Mulder RH	ALSPAC,Generation R	33450751	2021-01-25	age	EFO_0000246	Model 1 with age as a random effect	http://epidelta.mrcieu.ac.uk/	DNA methylation	age	sex,gestational age,cohort,cell composition (reference based),batch effects	Beta Values	years	Illumina HumanMethylation450	Whole blood		2338	2	Children	Both	European	33450751_Mulder-RH_age_model_1_with_age_as_a_random_effect	cg04929612	chr8:38512125	8	38512125	-	South shelf	0.002		6.7e-11
Mulder RH	ALSPAC,Generation R	33450751	2021-01-25	age	EFO_0000246	Model 1 with age as a random effect	http://epidelta.mrcieu.ac.uk/	DNA methylation	age	sex,gestational age,cohort,cell composition (reference based),batch effects	Beta Values	years	Illumina HumanMethylation450	Whole blood		2338	2	Children	Both	European	33450751_Mulder-RH_age_model_1_with_age_as_a_random_effect	cg04962428	chr17:1957748	17	1957748	HIC1	Island	0.00093		9.9e-06
Mulder RH	ALSPAC,Generation R	33450751	2021-01-25	age	EFO_0000246	Model 1 with age as a random effect	http://epidelta.mrcieu.ac.uk/	DNA methylation	age	sex,gestational age,cohort,cell composition (reference based),batch effects	Beta Values	years	Illumina HumanMethylation450	Whole blood		2338	2	Children	Both	European	33450751_Mulder-RH_age_model_1_with_age_as_a_random_effect	cg05002166	chr1:217119469	1	217119469	ESRRG	Open sea	0.0019		1.3e-08
Mulder RH	ALSPAC,Generation R	33450751	2021-01-25	age	EFO_0000246	Model 1 with age as a random effect	http://epidelta.mrcieu.ac.uk/	DNA methylation	age	sex,gestational age,cohort,cell composition (reference based),batch effects	Beta Values	years	Illumina HumanMethylation450	Whole blood		2338	2	Children	Both	European	33450751_Mulder-RH_age_model_1_with_age_as_a_random_effect	cg05049825	chr2:124944568	2	124944568	CNTNAP5	Open sea	0.0011		2.2e-08
Mulder RH	ALSPAC,Generation R	33450751	2021-01-25	age	EFO_0000246	Model 1 with age as a random effect	http://epidelta.mrcieu.ac.uk/	DNA methylation	age	sex,gestational age,cohort,cell composition (reference based),batch effects	Beta Values	years	Illumina HumanMethylation450	Whole blood		2338	2	Children	Both	European	33450751_Mulder-RH_age_model_1_with_age_as_a_random_effect	cg05204315	chr10:129245728	10	129245728	DOCK1	Open sea	0.0015		8.6e-18
Mulder RH	ALSPAC,Generation R	33450751	2021-01-25	age	EFO_0000246	Model 1 with age as a random effect	http://epidelta.mrcieu.ac.uk/	DNA methylation	age	sex,gestational age,cohort,cell composition (reference based),batch effects	Beta Values	years	Illumina HumanMethylation450	Whole blood		2338	2	Children	Both	European	33450751_Mulder-RH_age_model_1_with_age_as_a_random_effect	cg05255819	chr4:139396968	4	139396968	-	Open sea	0.0014		5.2e-07
Mulder RH	ALSPAC,Generation R	33450751	2021-01-25	age	EFO_0000246	Model 1 with age as a random effect	http://epidelta.mrcieu.ac.uk/	DNA methylation	age	sex,gestational age,cohort,cell composition (reference based),batch effects	Beta Values	years	Illumina HumanMethylation450	Whole blood		2338	2	Children	Both	European	33450751_Mulder-RH_age_model_1_with_age_as_a_random_effect	cg05358170	chr6:29692399	6	29692399	HLA-F	South shore	0.0014		9.1e-50
Mulder RH	ALSPAC,Generation R	33450751	2021-01-25	age	EFO_0000246	Model 1 with age as a random effect	http://epidelta.mrcieu.ac.uk/	DNA methylation	age	sex,gestational age,cohort,cell composition (reference based),batch effects	Beta Values	years	Illumina HumanMethylation450	Whole blood		2338	2	Children	Both	European	33450751_Mulder-RH_age_model_1_with_age_as_a_random_effect	cg05361262	chr9:38067597	9	38067597	SHB	North shore	0.00049		7.4e-06
Mulder RH	ALSPAC,Generation R	33450751	2021-01-25	age	EFO_0000246	Model 1 with age as a random effect	http://epidelta.mrcieu.ac.uk/	DNA methylation	age	sex,gestational age,cohort,cell composition (reference based),batch effects	Beta Values	years	Illumina HumanMethylation450	Whole blood		2338	2	Children	Both	European	33450751_Mulder-RH_age_model_1_with_age_as_a_random_effect	cg05368595	chr6:14755316	6	14755316	-	Open sea	0.0012		3.2e-20
Mulder RH	ALSPAC,Generation R	33450751	2021-01-25	age	EFO_0000246	Model 1 with age as a random effect	http://epidelta.mrcieu.ac.uk/	DNA methylation	age	sex,gestational age,cohort,cell composition (reference based),batch effects	Beta Values	years	Illumina HumanMethylation450	Whole blood		2338	2	Children	Both	European	33450751_Mulder-RH_age_model_1_with_age_as_a_random_effect	cg05527491	chr16:67184945	16	67184945	B3GNT9	Island	0.00045		1.9e-174
Mulder RH	ALSPAC,Generation R	33450751	2021-01-25	age	EFO_0000246	Model 1 with age as a random effect	http://epidelta.mrcieu.ac.uk/	DNA methylation	age	sex,gestational age,cohort,cell composition (reference based),batch effects	Beta Values	years	Illumina HumanMethylation450	Whole blood		2338	2	Children	Both	European	33450751_Mulder-RH_age_model_1_with_age_as_a_random_effect	cg05546863	chr16:66613220	16	66613220	CMTM2	Island	0.00094		1.8e-52
Mulder RH	ALSPAC,Generation R	33450751	2021-01-25	age	EFO_0000246	Model 1 with age as a random effect	http://epidelta.mrcieu.ac.uk/	DNA methylation	age	sex,gestational age,cohort,cell composition (reference based),batch effects	Beta Values	years	Illumina HumanMethylation450	Whole blood		2338	2	Children	Both	European	33450751_Mulder-RH_age_model_1_with_age_as_a_random_effect	cg05653887	chr22:46767176	22	46767176	CELSR1	North shelf	0.0015		5.4e-14
Mulder RH	ALSPAC,Generation R	33450751	2021-01-25	age	EFO_0000246	Model 1 with age as a random effect	http://epidelta.mrcieu.ac.uk/	DNA methylation	age	sex,gestational age,cohort,cell composition (reference based),batch effects	Beta Values	years	Illumina HumanMethylation450	Whole blood		2338	2	Children	Both	European	33450751_Mulder-RH_age_model_1_with_age_as_a_random_effect	cg05673079	chr10:110084660	10	110084660	-	Open sea	0.0015		2.9e-12
Mulder RH	ALSPAC,Generation R	33450751	2021-01-25	age	EFO_0000246	Model 1 with age as a random effect	http://epidelta.mrcieu.ac.uk/	DNA methylation	age	sex,gestational age,cohort,cell composition (reference based),batch effects	Beta Values	years	Illumina HumanMethylation450	Whole blood		2338	2	Children	Both	European	33450751_Mulder-RH_age_model_1_with_age_as_a_random_effect	cg05787063	chr10:6740633	10	6740633	-	Open sea	0.0019		2.6e-21
Mulder RH	ALSPAC,Generation R	33450751	2021-01-25	age	EFO_0000246	Model 1 with age as a random effect	http://epidelta.mrcieu.ac.uk/	DNA methylation	age	sex,gestational age,cohort,cell composition (reference based),batch effects	Beta Values	years	Illumina HumanMethylation450	Whole blood		2338	2	Children	Both	European	33450751_Mulder-RH_age_model_1_with_age_as_a_random_effect	cg05825073	chr7:27282237	7	27282237	EVX1	Island	0.001		5.3e-49
Mulder RH	ALSPAC,Generation R	33450751	2021-01-25	age	EFO_0000246	Model 1 with age as a random effect	http://epidelta.mrcieu.ac.uk/	DNA methylation	age	sex,gestational age,cohort,cell composition (reference based),batch effects	Beta Values	years	Illumina HumanMethylation450	Whole blood		2338	2	Children	Both	European	33450751_Mulder-RH_age_model_1_with_age_as_a_random_effect	cg05873496	chr8:30305588	8	30305588	RBPMS	Open sea	0.0012		2.4e-07
Mulder RH	ALSPAC,Generation R	33450751	2021-01-25	age	EFO_0000246	Model 1 with age as a random effect	http://epidelta.mrcieu.ac.uk/	DNA methylation	age	sex,gestational age,cohort,cell composition (reference based),batch effects	Beta Values	years	Illumina HumanMethylation450	Whole blood		2338	2	Children	Both	European	33450751_Mulder-RH_age_model_1_with_age_as_a_random_effect	cg05893785	chr10:72201943	10	72201943	NODAL	South shore	0.0018		1e-47
Mulder RH	ALSPAC,Generation R	33450751	2021-01-25	age	EFO_0000246	Model 1 with age as a random effect	http://epidelta.mrcieu.ac.uk/	DNA methylation	age	sex,gestational age,cohort,cell composition (reference based),batch effects	Beta Values	years	Illumina HumanMethylation450	Whole blood		2338	2	Children	Both	European	33450751_Mulder-RH_age_model_1_with_age_as_a_random_effect	cg05895507	chr15:77155635	15	77155635	SCAPER	Open sea	0.0024		1.1e-13
Mulder RH	ALSPAC,Generation R	33450751	2021-01-25	age	EFO_0000246	Model 1 with age as a random effect	http://epidelta.mrcieu.ac.uk/	DNA methylation	age	sex,gestational age,cohort,cell composition (reference based),batch effects	Beta Values	years	Illumina HumanMethylation450	Whole blood		2338	2	Children	Both	European	33450751_Mulder-RH_age_model_1_with_age_as_a_random_effect	cg05899747	chr5:10193133	5	10193133	-	Open sea	0.0014		5e-21
Mulder RH	ALSPAC,Generation R	33450751	2021-01-25	age	EFO_0000246	Model 1 with age as a random effect	http://epidelta.mrcieu.ac.uk/	DNA methylation	age	sex,gestational age,cohort,cell composition (reference based),batch effects	Beta Values	years	Illumina HumanMethylation450	Whole blood		2338	2	Children	Both	European	33450751_Mulder-RH_age_model_1_with_age_as_a_random_effect	cg05924734	chr13:68683094	13	68683094	-	Open sea	0.00076		4.1e-06
Mulder RH	ALSPAC,Generation R	33450751	2021-01-25	age	EFO_0000246	Model 1 with age as a random effect	http://epidelta.mrcieu.ac.uk/	DNA methylation	age	sex,gestational age,cohort,cell composition (reference based),batch effects	Beta Values	years	Illumina HumanMethylation450	Whole blood		2338	2	Children	Both	European	33450751_Mulder-RH_age_model_1_with_age_as_a_random_effect	cg05997414	chr2:240152476	2	240152476	HDAC4	North shore	0.0013		2.5e-22
Mulder RH	ALSPAC,Generation R	33450751	2021-01-25	age	EFO_0000246	Model 1 with age as a random effect	http://epidelta.mrcieu.ac.uk/	DNA methylation	age	sex,gestational age,cohort,cell composition (reference based),batch effects	Beta Values	years	Illumina HumanMethylation450	Whole blood		2338	2	Children	Both	European	33450751_Mulder-RH_age_model_1_with_age_as_a_random_effect	cg06067842	chr10:63213385	10	63213385	TMEM26	South shore	0.0016		4.1e-62
Mulder RH	ALSPAC,Generation R	33450751	2021-01-25	age	EFO_0000246	Model 1 with age as a random effect	http://epidelta.mrcieu.ac.uk/	DNA methylation	age	sex,gestational age,cohort,cell composition (reference based),batch effects	Beta Values	years	Illumina HumanMethylation450	Whole blood		2338	2	Children	Both	European	33450751_Mulder-RH_age_model_1_with_age_as_a_random_effect	cg06088575	chr3:447414	3	447414	CHL1	Open sea	0.00093		8.7e-07
Mulder RH	ALSPAC,Generation R	33450751	2021-01-25	age	EFO_0000246	Model 1 with age as a random effect	http://epidelta.mrcieu.ac.uk/	DNA methylation	age	sex,gestational age,cohort,cell composition (reference based),batch effects	Beta Values	years	Illumina HumanMethylation450	Whole blood		2338	2	Children	Both	European	33450751_Mulder-RH_age_model_1_with_age_as_a_random_effect	cg06160809	chr2:217559688	2	217559688	IGFBP5	South shore	0.00073		2.6e-07
Mulder RH	ALSPAC,Generation R	33450751	2021-01-25	age	EFO_0000246	Model 1 with age as a random effect	http://epidelta.mrcieu.ac.uk/	DNA methylation	age	sex,gestational age,cohort,cell composition (reference based),batch effects	Beta Values	years	Illumina HumanMethylation450	Whole blood		2338	2	Children	Both	European	33450751_Mulder-RH_age_model_1_with_age_as_a_random_effect	cg06224893	chr2:25526639	2	25526639	DNMT3A	Open sea	0.0013		1.1e-56
Mulder RH	ALSPAC,Generation R	33450751	2021-01-25	age	EFO_0000246	Model 1 with age as a random effect	http://epidelta.mrcieu.ac.uk/	DNA methylation	age	sex,gestational age,cohort,cell composition (reference based),batch effects	Beta Values	years	Illumina HumanMethylation450	Whole blood		2338	2	Children	Both	European	33450751_Mulder-RH_age_model_1_with_age_as_a_random_effect	cg06296331	chr2:134024459	2	134024459	NCKAP5	Island	0.0012		4.6e-95
Mulder RH	ALSPAC,Generation R	33450751	2021-01-25	age	EFO_0000246	Model 1 with age as a random effect	http://epidelta.mrcieu.ac.uk/	DNA methylation	age	sex,gestational age,cohort,cell composition (reference based),batch effects	Beta Values	years	Illumina HumanMethylation450	Whole blood		2338	2	Children	Both	European	33450751_Mulder-RH_age_model_1_with_age_as_a_random_effect	cg06408078	chr4:109090828	4	109090828	LEF1;LOC641518	North shore	0.0016		1.1e-43
Mulder RH	ALSPAC,Generation R	33450751	2021-01-25	age	EFO_0000246	Model 1 with age as a random effect	http://epidelta.mrcieu.ac.uk/	DNA methylation	age	sex,gestational age,cohort,cell composition (reference based),batch effects	Beta Values	years	Illumina HumanMethylation450	Whole blood		2338	2	Children	Both	European	33450751_Mulder-RH_age_model_1_with_age_as_a_random_effect	cg06523224	chr15:83953883	15	83953883	BNC1	Island	0.00034		2.1e-17
Mulder RH	ALSPAC,Generation R	33450751	2021-01-25	age	EFO_0000246	Model 1 with age as a random effect	http://epidelta.mrcieu.ac.uk/	DNA methylation	age	sex,gestational age,cohort,cell composition (reference based),batch effects	Beta Values	years	Illumina HumanMethylation450	Whole blood		2338	2	Children	Both	European	33450751_Mulder-RH_age_model_1_with_age_as_a_random_effect	cg06601581	chr16:85404654	16	85404654	-	North shelf	0.0016		5.3e-07
Mulder RH	ALSPAC,Generation R	33450751	2021-01-25	age	EFO_0000246	Model 1 with age as a random effect	http://epidelta.mrcieu.ac.uk/	DNA methylation	age	sex,gestational age,cohort,cell composition (reference based),batch effects	Beta Values	years	Illumina HumanMethylation450	Whole blood		2338	2	Children	Both	European	33450751_Mulder-RH_age_model_1_with_age_as_a_random_effect	cg06613738	chr16:15596423	16	15596423	C16orf45	Open sea	0.0012		3.8e-21
Mulder RH	ALSPAC,Generation R	33450751	2021-01-25	age	EFO_0000246	Model 1 with age as a random effect	http://epidelta.mrcieu.ac.uk/	DNA methylation	age	sex,gestational age,cohort,cell composition (reference based),batch effects	Beta Values	years	Illumina HumanMethylation450	Whole blood		2338	2	Children	Both	European	33450751_Mulder-RH_age_model_1_with_age_as_a_random_effect	cg06643013	chr6:134217242	6	134217242	-	Island	0.0013		2.6e-35
Mulder RH	ALSPAC,Generation R	33450751	2021-01-25	age	EFO_0000246	Model 1 with age as a random effect	http://epidelta.mrcieu.ac.uk/	DNA methylation	age	sex,gestational age,cohort,cell composition (reference based),batch effects	Beta Values	years	Illumina HumanMethylation450	Whole blood		2338	2	Children	Both	European	33450751_Mulder-RH_age_model_1_with_age_as_a_random_effect	cg06755071	chr17:3438026	17	3438026	TRPV3	North shore	0.0013		2.4e-09
Mulder RH	ALSPAC,Generation R	33450751	2021-01-25	age	EFO_0000246	Model 1 with age as a random effect	http://epidelta.mrcieu.ac.uk/	DNA methylation	age	sex,gestational age,cohort,cell composition (reference based),batch effects	Beta Values	years	Illumina HumanMethylation450	Whole blood		2338	2	Children	Both	European	33450751_Mulder-RH_age_model_1_with_age_as_a_random_effect	cg06758559	chr16:53576222	16	53576222	-	Open sea	0.0016		7.5e-05
Mulder RH	ALSPAC,Generation R	33450751	2021-01-25	age	EFO_0000246	Model 1 with age as a random effect	http://epidelta.mrcieu.ac.uk/	DNA methylation	age	sex,gestational age,cohort,cell composition (reference based),batch effects	Beta Values	years	Illumina HumanMethylation450	Whole blood		2338	2	Children	Both	European	33450751_Mulder-RH_age_model_1_with_age_as_a_random_effect	cg06861115	chr15:68152850	15	68152850	-	North shelf	0.0011		1.5e-05
Mulder RH	ALSPAC,Generation R	33450751	2021-01-25	age	EFO_0000246	Model 1 with age as a random effect	http://epidelta.mrcieu.ac.uk/	DNA methylation	age	sex,gestational age,cohort,cell composition (reference based),batch effects	Beta Values	years	Illumina HumanMethylation450	Whole blood		2338	2	Children	Both	European	33450751_Mulder-RH_age_model_1_with_age_as_a_random_effect	cg06873352	chr17:61820015	17	61820015	STRADA	South shore	0.0017		6.1e-09
Mulder RH	ALSPAC,Generation R	33450751	2021-01-25	age	EFO_0000246	Model 1 with age as a random effect	http://epidelta.mrcieu.ac.uk/	DNA methylation	age	sex,gestational age,cohort,cell composition (reference based),batch effects	Beta Values	years	Illumina HumanMethylation450	Whole blood		2338	2	Children	Both	European	33450751_Mulder-RH_age_model_1_with_age_as_a_random_effect	cg06971773	chr10:71169083	10	71169083	TACR2	South shore	0.0024		2e-09
Mulder RH	ALSPAC,Generation R	33450751	2021-01-25	age	EFO_0000246	Model 1 with age as a random effect	http://epidelta.mrcieu.ac.uk/	DNA methylation	age	sex,gestational age,cohort,cell composition (reference based),batch effects	Beta Values	years	Illumina HumanMethylation450	Whole blood		2338	2	Children	Both	European	33450751_Mulder-RH_age_model_1_with_age_as_a_random_effect	cg06996372	chr1:16271373	1	16271373	ZBTB17	Island	0.0011		9.5e-26
Mulder RH	ALSPAC,Generation R	33450751	2021-01-25	age	EFO_0000246	Model 1 with age as a random effect	http://epidelta.mrcieu.ac.uk/	DNA methylation	age	sex,gestational age,cohort,cell composition (reference based),batch effects	Beta Values	years	Illumina HumanMethylation450	Whole blood		2338	2	Children	Both	European	33450751_Mulder-RH_age_model_1_with_age_as_a_random_effect	cg07142667	chr1:204041849	1	204041849	SOX13	North shore	0.0012		5.2e-07
Mulder RH	ALSPAC,Generation R	33450751	2021-01-25	age	EFO_0000246	Model 1 with age as a random effect	http://epidelta.mrcieu.ac.uk/	DNA methylation	age	sex,gestational age,cohort,cell composition (reference based),batch effects	Beta Values	years	Illumina HumanMethylation450	Whole blood		2338	2	Children	Both	European	33450751_Mulder-RH_age_model_1_with_age_as_a_random_effect	cg07311250	chr2:120984408	2	120984408	-	South shelf	0.00078		1e-05
Mulder RH	ALSPAC,Generation R	33450751	2021-01-25	age	EFO_0000246	Model 1 with age as a random effect	http://epidelta.mrcieu.ac.uk/	DNA methylation	age	sex,gestational age,cohort,cell composition (reference based),batch effects	Beta Values	years	Illumina HumanMethylation450	Whole blood		2338	2	Children	Both	European	33450751_Mulder-RH_age_model_1_with_age_as_a_random_effect	cg07403152	chr3:27771389	3	27771389	-	North shore	0.00097		8.4e-39
Mulder RH	ALSPAC,Generation R	33450751	2021-01-25	age	EFO_0000246	Model 1 with age as a random effect	http://epidelta.mrcieu.ac.uk/	DNA methylation	age	sex,gestational age,cohort,cell composition (reference based),batch effects	Beta Values	years	Illumina HumanMethylation450	Whole blood		2338	2	Children	Both	European	33450751_Mulder-RH_age_model_1_with_age_as_a_random_effect	cg07617814	chr20:52198164	20	52198164	ZNF217	Island	0.0013		3e-10
Mulder RH	ALSPAC,Generation R	33450751	2021-01-25	age	EFO_0000246	Model 1 with age as a random effect	http://epidelta.mrcieu.ac.uk/	DNA methylation	age	sex,gestational age,cohort,cell composition (reference based),batch effects	Beta Values	years	Illumina HumanMethylation450	Whole blood		2338	2	Children	Both	European	33450751_Mulder-RH_age_model_1_with_age_as_a_random_effect	cg07619170	chr2:191903494	2	191903494	STAT4	Open sea	0.0015		1.1e-07
Mulder RH	ALSPAC,Generation R	33450751	2021-01-25	age	EFO_0000246	Model 1 with age as a random effect	http://epidelta.mrcieu.ac.uk/	DNA methylation	age	sex,gestational age,cohort,cell composition (reference based),batch effects	Beta Values	years	Illumina HumanMethylation450	Whole blood		2338	2	Children	Both	European	33450751_Mulder-RH_age_model_1_with_age_as_a_random_effect	cg07666727	chr8:30658394	8	30658394	PPP2CB	Open sea	0.0021		4.7e-31
Mulder RH	ALSPAC,Generation R	33450751	2021-01-25	age	EFO_0000246	Model 1 with age as a random effect	http://epidelta.mrcieu.ac.uk/	DNA methylation	age	sex,gestational age,cohort,cell composition (reference based),batch effects	Beta Values	years	Illumina HumanMethylation450	Whole blood		2338	2	Children	Both	European	33450751_Mulder-RH_age_model_1_with_age_as_a_random_effect	cg07886914	chr8:28198639	8	28198639	PNOC	Open sea	0.0012		1.8e-52
Mulder RH	ALSPAC,Generation R	33450751	2021-01-25	age	EFO_0000246	Model 1 with age as a random effect	http://epidelta.mrcieu.ac.uk/	DNA methylation	age	sex,gestational age,cohort,cell composition (reference based),batch effects	Beta Values	years	Illumina HumanMethylation450	Whole blood		2338	2	Children	Both	European	33450751_Mulder-RH_age_model_1_with_age_as_a_random_effect	cg07929700	chr12:52204284	12	52204284	-	North shelf	0.00098		6.7e-07
Mulder RH	ALSPAC,Generation R	33450751	2021-01-25	age	EFO_0000246	Model 1 with age as a random effect	http://epidelta.mrcieu.ac.uk/	DNA methylation	age	sex,gestational age,cohort,cell composition (reference based),batch effects	Beta Values	years	Illumina HumanMethylation450	Whole blood		2338	2	Children	Both	European	33450751_Mulder-RH_age_model_1_with_age_as_a_random_effect	cg08198193	chr5:81146787	5	81146787	-	Open sea	0.0014		1.1e-22
Mulder RH	ALSPAC,Generation R	33450751	2021-01-25	age	EFO_0000246	Model 1 with age as a random effect	http://epidelta.mrcieu.ac.uk/	DNA methylation	age	sex,gestational age,cohort,cell composition (reference based),batch effects	Beta Values	years	Illumina HumanMethylation450	Whole blood		2338	2	Children	Both	European	33450751_Mulder-RH_age_model_1_with_age_as_a_random_effect	cg08355456	chr11:67383691	11	67383691	-	Island	0.0025		8.9e-07
Mulder RH	ALSPAC,Generation R	33450751	2021-01-25	age	EFO_0000246	Model 1 with age as a random effect	http://epidelta.mrcieu.ac.uk/	DNA methylation	age	sex,gestational age,cohort,cell composition (reference based),batch effects	Beta Values	years	Illumina HumanMethylation450	Whole blood		2338	2	Children	Both	European	33450751_Mulder-RH_age_model_1_with_age_as_a_random_effect	cg08490094	chr3:35785735	3	35785735	MIR128-2;ARPP-21	Open sea	0.00093		1.7e-09
Mulder RH	ALSPAC,Generation R	33450751	2021-01-25	age	EFO_0000246	Model 1 with age as a random effect	http://epidelta.mrcieu.ac.uk/	DNA methylation	age	sex,gestational age,cohort,cell composition (reference based),batch effects	Beta Values	years	Illumina HumanMethylation450	Whole blood		2338	2	Children	Both	European	33450751_Mulder-RH_age_model_1_with_age_as_a_random_effect	cg08501420	chr12:67463828	12	67463828	-	South shore	0.0016		4.4e-19
Mulder RH	ALSPAC,Generation R	33450751	2021-01-25	age	EFO_0000246	Model 1 with age as a random effect	http://epidelta.mrcieu.ac.uk/	DNA methylation	age	sex,gestational age,cohort,cell composition (reference based),batch effects	Beta Values	years	Illumina HumanMethylation450	Whole blood		2338	2	Children	Both	European	33450751_Mulder-RH_age_model_1_with_age_as_a_random_effect	cg08567182	chr7:28583568	7	28583568	CREB5	Open sea	0.0018		2.2e-09
Mulder RH	ALSPAC,Generation R	33450751	2021-01-25	age	EFO_0000246	Model 1 with age as a random effect	http://epidelta.mrcieu.ac.uk/	DNA methylation	age	sex,gestational age,cohort,cell composition (reference based),batch effects	Beta Values	years	Illumina HumanMethylation450	Whole blood		2338	2	Children	Both	European	33450751_Mulder-RH_age_model_1_with_age_as_a_random_effect	cg08638320	chr1:47900265	1	47900265	FOXD2;MGC12982	Island	0.0026		1.7e-20
Mulder RH	ALSPAC,Generation R	33450751	2021-01-25	age	EFO_0000246	Model 1 with age as a random effect	http://epidelta.mrcieu.ac.uk/	DNA methylation	age	sex,gestational age,cohort,cell composition (reference based),batch effects	Beta Values	years	Illumina HumanMethylation450	Whole blood		2338	2	Children	Both	European	33450751_Mulder-RH_age_model_1_with_age_as_a_random_effect	cg08726338	chr2:43904011	2	43904011	PLEKHH2;LOC728819	Open sea	0.0029		1.9e-06
Mulder RH	ALSPAC,Generation R	33450751	2021-01-25	age	EFO_0000246	Model 1 with age as a random effect	http://epidelta.mrcieu.ac.uk/	DNA methylation	age	sex,gestational age,cohort,cell composition (reference based),batch effects	Beta Values	years	Illumina HumanMethylation450	Whole blood		2338	2	Children	Both	European	33450751_Mulder-RH_age_model_1_with_age_as_a_random_effect	cg08813539	chr10:29011452	10	29011452	-	Island	0.00051		3.2e-08
Mulder RH	ALSPAC,Generation R	33450751	2021-01-25	age	EFO_0000246	Model 1 with age as a random effect	http://epidelta.mrcieu.ac.uk/	DNA methylation	age	sex,gestational age,cohort,cell composition (reference based),batch effects	Beta Values	years	Illumina HumanMethylation450	Whole blood		2338	2	Children	Both	European	33450751_Mulder-RH_age_model_1_with_age_as_a_random_effect	cg08833670	chr11:124746754	11	124746754	ROBO3	Island	0.00029		4.6e-136
Mulder RH	ALSPAC,Generation R	33450751	2021-01-25	age	EFO_0000246	Model 1 with age as a random effect	http://epidelta.mrcieu.ac.uk/	DNA methylation	age	sex,gestational age,cohort,cell composition (reference based),batch effects	Beta Values	years	Illumina HumanMethylation450	Whole blood		2338	2	Children	Both	European	33450751_Mulder-RH_age_model_1_with_age_as_a_random_effect	cg08833741	chr8:37309846	8	37309846	-	Open sea	0.0024		9.4e-23
Mulder RH	ALSPAC,Generation R	33450751	2021-01-25	age	EFO_0000246	Model 1 with age as a random effect	http://epidelta.mrcieu.ac.uk/	DNA methylation	age	sex,gestational age,cohort,cell composition (reference based),batch effects	Beta Values	years	Illumina HumanMethylation450	Whole blood		2338	2	Children	Both	European	33450751_Mulder-RH_age_model_1_with_age_as_a_random_effect	cg08898055	chr5:179597395	5	179597395	RASGEF1C	Open sea	0.0024		2.4e-12
Mulder RH	ALSPAC,Generation R	33450751	2021-01-25	age	EFO_0000246	Model 1 with age as a random effect	http://epidelta.mrcieu.ac.uk/	DNA methylation	age	sex,gestational age,cohort,cell composition (reference based),batch effects	Beta Values	years	Illumina HumanMethylation450	Whole blood		2338	2	Children	Both	European	33450751_Mulder-RH_age_model_1_with_age_as_a_random_effect	cg08937156	chr11:6679115	11	6679115	-	South shelf	0.0014		1e-08
Mulder RH	ALSPAC,Generation R	33450751	2021-01-25	age	EFO_0000246	Model 1 with age as a random effect	http://epidelta.mrcieu.ac.uk/	DNA methylation	age	sex,gestational age,cohort,cell composition (reference based),batch effects	Beta Values	years	Illumina HumanMethylation450	Whole blood		2338	2	Children	Both	European	33450751_Mulder-RH_age_model_1_with_age_as_a_random_effect	cg08986727	chr5:14489178	5	14489178	TRIO	South shore	0.0016		1.7e-09
Mulder RH	ALSPAC,Generation R	33450751	2021-01-25	age	EFO_0000246	Model 1 with age as a random effect	http://epidelta.mrcieu.ac.uk/	DNA methylation	age	sex,gestational age,cohort,cell composition (reference based),batch effects	Beta Values	years	Illumina HumanMethylation450	Whole blood		2338	2	Children	Both	European	33450751_Mulder-RH_age_model_1_with_age_as_a_random_effect	cg08991210	chr12:133010785	12	133010785	-	Island	0.0016		5.1e-14
Mulder RH	ALSPAC,Generation R	33450751	2021-01-25	age	EFO_0000246	Model 1 with age as a random effect	http://epidelta.mrcieu.ac.uk/	DNA methylation	age	sex,gestational age,cohort,cell composition (reference based),batch effects	Beta Values	years	Illumina HumanMethylation450	Whole blood		2338	2	Children	Both	European	33450751_Mulder-RH_age_model_1_with_age_as_a_random_effect	cg09244277	chr2:12538247	2	12538247	-	Open sea	0.0017		4.9e-13
Mulder RH	ALSPAC,Generation R	33450751	2021-01-25	age	EFO_0000246	Model 1 with age as a random effect	http://epidelta.mrcieu.ac.uk/	DNA methylation	age	sex,gestational age,cohort,cell composition (reference based),batch effects	Beta Values	years	Illumina HumanMethylation450	Whole blood		2338	2	Children	Both	European	33450751_Mulder-RH_age_model_1_with_age_as_a_random_effect	cg09347959	chr15:33360271	15	33360271	FMN1	Open sea	0.0015		8.3e-06
Mulder RH	ALSPAC,Generation R	33450751	2021-01-25	age	EFO_0000246	Model 1 with age as a random effect	http://epidelta.mrcieu.ac.uk/	DNA methylation	age	sex,gestational age,cohort,cell composition (reference based),batch effects	Beta Values	years	Illumina HumanMethylation450	Whole blood		2338	2	Children	Both	European	33450751_Mulder-RH_age_model_1_with_age_as_a_random_effect	cg09462089	chr16:58329456	16	58329456	KLKBL4	Open sea	0.00082		1.5e-34
Mulder RH	ALSPAC,Generation R	33450751	2021-01-25	age	EFO_0000246	Model 1 with age as a random effect	http://epidelta.mrcieu.ac.uk/	DNA methylation	age	sex,gestational age,cohort,cell composition (reference based),batch effects	Beta Values	years	Illumina HumanMethylation450	Whole blood		2338	2	Children	Both	European	33450751_Mulder-RH_age_model_1_with_age_as_a_random_effect	cg09636245	chr11:7699330	11	7699330	-	South shelf	0.0018		2.3e-08
Mulder RH	ALSPAC,Generation R	33450751	2021-01-25	age	EFO_0000246	Model 1 with age as a random effect	http://epidelta.mrcieu.ac.uk/	DNA methylation	age	sex,gestational age,cohort,cell composition (reference based),batch effects	Beta Values	years	Illumina HumanMethylation450	Whole blood		2338	2	Children	Both	European	33450751_Mulder-RH_age_model_1_with_age_as_a_random_effect	cg09656274	chr10:133786923	10	133786923	BNIP3	Open sea	0.0013		1.2e-12
Mulder RH	ALSPAC,Generation R	33450751	2021-01-25	age	EFO_0000246	Model 1 with age as a random effect	http://epidelta.mrcieu.ac.uk/	DNA methylation	age	sex,gestational age,cohort,cell composition (reference based),batch effects	Beta Values	years	Illumina HumanMethylation450	Whole blood		2338	2	Children	Both	European	33450751_Mulder-RH_age_model_1_with_age_as_a_random_effect	cg09668627	chr1:1371844	1	1371844	VWA1	South shore	0.0026		4.5e-32
Mulder RH	ALSPAC,Generation R	33450751	2021-01-25	age	EFO_0000246	Model 1 with age as a random effect	http://epidelta.mrcieu.ac.uk/	DNA methylation	age	sex,gestational age,cohort,cell composition (reference based),batch effects	Beta Values	years	Illumina HumanMethylation450	Whole blood		2338	2	Children	Both	European	33450751_Mulder-RH_age_model_1_with_age_as_a_random_effect	cg09699233	chr20:30579155	20	30579155	XKR7	North shelf	0.0008		1.2e-05
Mulder RH	ALSPAC,Generation R	33450751	2021-01-25	age	EFO_0000246	Model 1 with age as a random effect	http://epidelta.mrcieu.ac.uk/	DNA methylation	age	sex,gestational age,cohort,cell composition (reference based),batch effects	Beta Values	years	Illumina HumanMethylation450	Whole blood		2338	2	Children	Both	European	33450751_Mulder-RH_age_model_1_with_age_as_a_random_effect	cg09781650	chr16:66285054	16	66285054	-	Open sea	0.0013		1.8e-06
Mulder RH	ALSPAC,Generation R	33450751	2021-01-25	age	EFO_0000246	Model 1 with age as a random effect	http://epidelta.mrcieu.ac.uk/	DNA methylation	age	sex,gestational age,cohort,cell composition (reference based),batch effects	Beta Values	years	Illumina HumanMethylation450	Whole blood		2338	2	Children	Both	European	33450751_Mulder-RH_age_model_1_with_age_as_a_random_effect	cg09816500	chr8:54164442	8	54164442	OPRK1	Island	0.00069		1.9e-29
Mulder RH	ALSPAC,Generation R	33450751	2021-01-25	age	EFO_0000246	Model 1 with age as a random effect	http://epidelta.mrcieu.ac.uk/	DNA methylation	age	sex,gestational age,cohort,cell composition (reference based),batch effects	Beta Values	years	Illumina HumanMethylation450	Whole blood		2338	2	Children	Both	European	33450751_Mulder-RH_age_model_1_with_age_as_a_random_effect	cg09889848	chr10:370009	10	370009	DIP2C	South shore	0.001		5.6e-07
Mulder RH	ALSPAC,Generation R	33450751	2021-01-25	age	EFO_0000246	Model 1 with age as a random effect	http://epidelta.mrcieu.ac.uk/	DNA methylation	age	sex,gestational age,cohort,cell composition (reference based),batch effects	Beta Values	years	Illumina HumanMethylation450	Whole blood		2338	2	Children	Both	European	33450751_Mulder-RH_age_model_1_with_age_as_a_random_effect	cg09894284	chr12:96183466	12	96183466	NTN4	North shore	0.00082		2.5e-32
Mulder RH	ALSPAC,Generation R	33450751	2021-01-25	age	EFO_0000246	Model 1 with age as a random effect	http://epidelta.mrcieu.ac.uk/	DNA methylation	age	sex,gestational age,cohort,cell composition (reference based),batch effects	Beta Values	years	Illumina HumanMethylation450	Whole blood		2338	2	Children	Both	European	33450751_Mulder-RH_age_model_1_with_age_as_a_random_effect	cg10021819	chr16:81856835	16	81856835	PLCG2	Open sea	0.00065		3.1e-05
Mulder RH	ALSPAC,Generation R	33450751	2021-01-25	age	EFO_0000246	Model 1 with age as a random effect	http://epidelta.mrcieu.ac.uk/	DNA methylation	age	sex,gestational age,cohort,cell composition (reference based),batch effects	Beta Values	years	Illumina HumanMethylation450	Whole blood		2338	2	Children	Both	European	33450751_Mulder-RH_age_model_1_with_age_as_a_random_effect	cg10140501	chr14:52289204	14	52289204	-	Open sea	0.0012		8e-08
Mulder RH	ALSPAC,Generation R	33450751	2021-01-25	age	EFO_0000246	Model 1 with age as a random effect	http://epidelta.mrcieu.ac.uk/	DNA methylation	age	sex,gestational age,cohort,cell composition (reference based),batch effects	Beta Values	years	Illumina HumanMethylation450	Whole blood		2338	2	Children	Both	European	33450751_Mulder-RH_age_model_1_with_age_as_a_random_effect	cg10201923	chr1:17308303	1	17308303	MFAP2	South shore	0.0011		1e-08
Mulder RH	ALSPAC,Generation R	33450751	2021-01-25	age	EFO_0000246	Model 1 with age as a random effect	http://epidelta.mrcieu.ac.uk/	DNA methylation	age	sex,gestational age,cohort,cell composition (reference based),batch effects	Beta Values	years	Illumina HumanMethylation450	Whole blood		2338	2	Children	Both	European	33450751_Mulder-RH_age_model_1_with_age_as_a_random_effect	cg10259872	chr3:122802215	3	122802215	PDIA5	Open sea	0.0019		3.9e-20
Mulder RH	ALSPAC,Generation R	33450751	2021-01-25	age	EFO_0000246	Model 1 with age as a random effect	http://epidelta.mrcieu.ac.uk/	DNA methylation	age	sex,gestational age,cohort,cell composition (reference based),batch effects	Beta Values	years	Illumina HumanMethylation450	Whole blood		2338	2	Children	Both	European	33450751_Mulder-RH_age_model_1_with_age_as_a_random_effect	cg10323433	chr13:47471562	13	47471562	HTR2A	Open sea	0.0027		8.6e-50
Mulder RH	ALSPAC,Generation R	33450751	2021-01-25	age	EFO_0000246	Model 1 with age as a random effect	http://epidelta.mrcieu.ac.uk/	DNA methylation	age	sex,gestational age,cohort,cell composition (reference based),batch effects	Beta Values	years	Illumina HumanMethylation450	Whole blood		2338	2	Children	Both	European	33450751_Mulder-RH_age_model_1_with_age_as_a_random_effect	cg10332202	chr1:32573013	1	32573013	KPNA6	North shore	0.0011		2.4e-16
Mulder RH	ALSPAC,Generation R	33450751	2021-01-25	age	EFO_0000246	Model 1 with age as a random effect	http://epidelta.mrcieu.ac.uk/	DNA methylation	age	sex,gestational age,cohort,cell composition (reference based),batch effects	Beta Values	years	Illumina HumanMethylation450	Whole blood		2338	2	Children	Both	European	33450751_Mulder-RH_age_model_1_with_age_as_a_random_effect	cg10516080	chr12:88784937	12	88784937	-	Open sea	0.0016		1.7e-06
Mulder RH	ALSPAC,Generation R	33450751	2021-01-25	age	EFO_0000246	Model 1 with age as a random effect	http://epidelta.mrcieu.ac.uk/	DNA methylation	age	sex,gestational age,cohort,cell composition (reference based),batch effects	Beta Values	years	Illumina HumanMethylation450	Whole blood		2338	2	Children	Both	European	33450751_Mulder-RH_age_model_1_with_age_as_a_random_effect	cg10525820	chr16:46877831	16	46877831	-	Island	0.0019		1.7e-10
Mulder RH	ALSPAC,Generation R	33450751	2021-01-25	age	EFO_0000246	Model 1 with age as a random effect	http://epidelta.mrcieu.ac.uk/	DNA methylation	age	sex,gestational age,cohort,cell composition (reference based),batch effects	Beta Values	years	Illumina HumanMethylation450	Whole blood		2338	2	Children	Both	European	33450751_Mulder-RH_age_model_1_with_age_as_a_random_effect	cg10552184	chr10:6219910	10	6219910	PFKFB3	Open sea	0.0013		9.9e-19
Mulder RH	ALSPAC,Generation R	33450751	2021-01-25	age	EFO_0000246	Model 1 with age as a random effect	http://epidelta.mrcieu.ac.uk/	DNA methylation	age	sex,gestational age,cohort,cell composition (reference based),batch effects	Beta Values	years	Illumina HumanMethylation450	Whole blood		2338	2	Children	Both	European	33450751_Mulder-RH_age_model_1_with_age_as_a_random_effect	cg10749572	chr3:46506864	3	46506864	LTF	South shore	0.0014		2.5e-06
Mulder RH	ALSPAC,Generation R	33450751	2021-01-25	age	EFO_0000246	Model 1 with age as a random effect	http://epidelta.mrcieu.ac.uk/	DNA methylation	age	sex,gestational age,cohort,cell composition (reference based),batch effects	Beta Values	years	Illumina HumanMethylation450	Whole blood		2338	2	Children	Both	European	33450751_Mulder-RH_age_model_1_with_age_as_a_random_effect	cg10753966	chr3:55556197	3	55556197	ERC2	Open sea	0.0059		1.5e-39
Mulder RH	ALSPAC,Generation R	33450751	2021-01-25	age	EFO_0000246	Model 1 with age as a random effect	http://epidelta.mrcieu.ac.uk/	DNA methylation	age	sex,gestational age,cohort,cell composition (reference based),batch effects	Beta Values	years	Illumina HumanMethylation450	Whole blood		2338	2	Children	Both	European	33450751_Mulder-RH_age_model_1_with_age_as_a_random_effect	cg10947826	chr5:178620294	5	178620294	ADAMTS2	Open sea	0.00058		1.4e-26
Mulder RH	ALSPAC,Generation R	33450751	2021-01-25	age	EFO_0000246	Model 1 with age as a random effect	http://epidelta.mrcieu.ac.uk/	DNA methylation	age	sex,gestational age,cohort,cell composition (reference based),batch effects	Beta Values	years	Illumina HumanMethylation450	Whole blood		2338	2	Children	Both	European	33450751_Mulder-RH_age_model_1_with_age_as_a_random_effect	cg10972973	chr6:28602745	6	28602745	-	North shore	0.0006		9.2e-29
Mulder RH	ALSPAC,Generation R	33450751	2021-01-25	age	EFO_0000246	Model 1 with age as a random effect	http://epidelta.mrcieu.ac.uk/	DNA methylation	age	sex,gestational age,cohort,cell composition (reference based),batch effects	Beta Values	years	Illumina HumanMethylation450	Whole blood		2338	2	Children	Both	European	33450751_Mulder-RH_age_model_1_with_age_as_a_random_effect	cg11153239	chr3:115343529	3	115343529	GAP43	Open sea	0.0015		4.8e-14
Mulder RH	ALSPAC,Generation R	33450751	2021-01-25	age	EFO_0000246	Model 1 with age as a random effect	http://epidelta.mrcieu.ac.uk/	DNA methylation	age	sex,gestational age,cohort,cell composition (reference based),batch effects	Beta Values	years	Illumina HumanMethylation450	Whole blood		2338	2	Children	Both	European	33450751_Mulder-RH_age_model_1_with_age_as_a_random_effect	cg11251319	chr19:1812732	19	1812732	ATP8B3	Island	0.00071		4e-05
Mulder RH	ALSPAC,Generation R	33450751	2021-01-25	age	EFO_0000246	Model 1 with age as a random effect	http://epidelta.mrcieu.ac.uk/	DNA methylation	age	sex,gestational age,cohort,cell composition (reference based),batch effects	Beta Values	years	Illumina HumanMethylation450	Whole blood		2338	2	Children	Both	European	33450751_Mulder-RH_age_model_1_with_age_as_a_random_effect	cg11269599	chr19:52391304	19	52391304	ZNF577	Island	0.0043		3.1e-190
Mulder RH	ALSPAC,Generation R	33450751	2021-01-25	age	EFO_0000246	Model 1 with age as a random effect	http://epidelta.mrcieu.ac.uk/	DNA methylation	age	sex,gestational age,cohort,cell composition (reference based),batch effects	Beta Values	years	Illumina HumanMethylation450	Whole blood		2338	2	Children	Both	European	33450751_Mulder-RH_age_model_1_with_age_as_a_random_effect	cg11419575	chr2:153057378	2	153057378	-	Open sea	0.0011		6.7e-11
Mulder RH	ALSPAC,Generation R	33450751	2021-01-25	age	EFO_0000246	Model 1 with age as a random effect	http://epidelta.mrcieu.ac.uk/	DNA methylation	age	sex,gestational age,cohort,cell composition (reference based),batch effects	Beta Values	years	Illumina HumanMethylation450	Whole blood		2338	2	Children	Both	European	33450751_Mulder-RH_age_model_1_with_age_as_a_random_effect	cg11499681	chr17:11501663	17	11501663	DNAH9	Island	0.0014		8.2e-88
Mulder RH	ALSPAC,Generation R	33450751	2021-01-25	age	EFO_0000246	Model 1 with age as a random effect	http://epidelta.mrcieu.ac.uk/	DNA methylation	age	sex,gestational age,cohort,cell composition (reference based),batch effects	Beta Values	years	Illumina HumanMethylation450	Whole blood		2338	2	Children	Both	European	33450751_Mulder-RH_age_model_1_with_age_as_a_random_effect	cg11615268	chr6:35748676	6	35748676	C6orf127	Open sea	0.0014		3.1e-12
Mulder RH	ALSPAC,Generation R	33450751	2021-01-25	age	EFO_0000246	Model 1 with age as a random effect	http://epidelta.mrcieu.ac.uk/	DNA methylation	age	sex,gestational age,cohort,cell composition (reference based),batch effects	Beta Values	years	Illumina HumanMethylation450	Whole blood		2338	2	Children	Both	European	33450751_Mulder-RH_age_model_1_with_age_as_a_random_effect	cg11891393	chr6:100911727	6	100911727	SIM1	North shore	0.00094		1.4e-13
Mulder RH	ALSPAC,Generation R	33450751	2021-01-25	age	EFO_0000246	Model 1 with age as a random effect	http://epidelta.mrcieu.ac.uk/	DNA methylation	age	sex,gestational age,cohort,cell composition (reference based),batch effects	Beta Values	years	Illumina HumanMethylation450	Whole blood		2338	2	Children	Both	European	33450751_Mulder-RH_age_model_1_with_age_as_a_random_effect	cg12208848	chr10:16741548	10	16741548	RSU1	Open sea	0.00097		1.6e-08
Mulder RH	ALSPAC,Generation R	33450751	2021-01-25	age	EFO_0000246	Model 1 with age as a random effect	http://epidelta.mrcieu.ac.uk/	DNA methylation	age	sex,gestational age,cohort,cell composition (reference based),batch effects	Beta Values	years	Illumina HumanMethylation450	Whole blood		2338	2	Children	Both	European	33450751_Mulder-RH_age_model_1_with_age_as_a_random_effect	cg12242579	chr13:24025497	13	24025497	-	Open sea	0.00066		3.6e-18
Mulder RH	ALSPAC,Generation R	33450751	2021-01-25	age	EFO_0000246	Model 1 with age as a random effect	http://epidelta.mrcieu.ac.uk/	DNA methylation	age	sex,gestational age,cohort,cell composition (reference based),batch effects	Beta Values	years	Illumina HumanMethylation450	Whole blood		2338	2	Children	Both	European	33450751_Mulder-RH_age_model_1_with_age_as_a_random_effect	cg12331980	chr2:179749654	2	179749654	CCDC141	Open sea	0.0017		2.9e-10
Mulder RH	ALSPAC,Generation R	33450751	2021-01-25	age	EFO_0000246	Model 1 with age as a random effect	http://epidelta.mrcieu.ac.uk/	DNA methylation	age	sex,gestational age,cohort,cell composition (reference based),batch effects	Beta Values	years	Illumina HumanMethylation450	Whole blood		2338	2	Children	Both	European	33450751_Mulder-RH_age_model_1_with_age_as_a_random_effect	cg12386575	chr11:118219318	11	118219318	CD3G	Open sea	0.0019		7.4e-12
Mulder RH	ALSPAC,Generation R	33450751	2021-01-25	age	EFO_0000246	Model 1 with age as a random effect	http://epidelta.mrcieu.ac.uk/	DNA methylation	age	sex,gestational age,cohort,cell composition (reference based),batch effects	Beta Values	years	Illumina HumanMethylation450	Whole blood		2338	2	Children	Both	European	33450751_Mulder-RH_age_model_1_with_age_as_a_random_effect	cg12744722	chr12:111473809	12	111473809	CUX2	North shore	0.00074		1.7e-10
Mulder RH	ALSPAC,Generation R	33450751	2021-01-25	age	EFO_0000246	Model 1 with age as a random effect	http://epidelta.mrcieu.ac.uk/	DNA methylation	age	sex,gestational age,cohort,cell composition (reference based),batch effects	Beta Values	years	Illumina HumanMethylation450	Whole blood		2338	2	Children	Both	European	33450751_Mulder-RH_age_model_1_with_age_as_a_random_effect	cg13001012	chr3:151530534	3	151530534	AADAC	Open sea	0.0013		5.1e-07
Mulder RH	ALSPAC,Generation R	33450751	2021-01-25	age	EFO_0000246	Model 1 with age as a random effect	http://epidelta.mrcieu.ac.uk/	DNA methylation	age	sex,gestational age,cohort,cell composition (reference based),batch effects	Beta Values	years	Illumina HumanMethylation450	Whole blood		2338	2	Children	Both	European	33450751_Mulder-RH_age_model_1_with_age_as_a_random_effect	cg13035268	chr7:103085736	7	103085736	SLC26A5	Island	0.0017		7.8e-39
Mulder RH	ALSPAC,Generation R	33450751	2021-01-25	age	EFO_0000246	Model 1 with age as a random effect	http://epidelta.mrcieu.ac.uk/	DNA methylation	age	sex,gestational age,cohort,cell composition (reference based),batch effects	Beta Values	years	Illumina HumanMethylation450	Whole blood		2338	2	Children	Both	European	33450751_Mulder-RH_age_model_1_with_age_as_a_random_effect	cg13080282	chr12:24717178	12	24717178	-	South shore	0.003		1.5e-14
Mulder RH	ALSPAC,Generation R	33450751	2021-01-25	age	EFO_0000246	Model 1 with age as a random effect	http://epidelta.mrcieu.ac.uk/	DNA methylation	age	sex,gestational age,cohort,cell composition (reference based),batch effects	Beta Values	years	Illumina HumanMethylation450	Whole blood		2338	2	Children	Both	European	33450751_Mulder-RH_age_model_1_with_age_as_a_random_effect	cg13221347	chr10:134062614	10	134062614	STK32C	Open sea	0.003		1e-16
Mulder RH	ALSPAC,Generation R	33450751	2021-01-25	age	EFO_0000246	Model 1 with age as a random effect	http://epidelta.mrcieu.ac.uk/	DNA methylation	age	sex,gestational age,cohort,cell composition (reference based),batch effects	Beta Values	years	Illumina HumanMethylation450	Whole blood		2338	2	Children	Both	European	33450751_Mulder-RH_age_model_1_with_age_as_a_random_effect	cg13286698	chr8:11203882	8	11203882	TDH	North shore	0.0034		5.3e-15
Mulder RH	ALSPAC,Generation R	33450751	2021-01-25	age	EFO_0000246	Model 1 with age as a random effect	http://epidelta.mrcieu.ac.uk/	DNA methylation	age	sex,gestational age,cohort,cell composition (reference based),batch effects	Beta Values	years	Illumina HumanMethylation450	Whole blood		2338	2	Children	Both	European	33450751_Mulder-RH_age_model_1_with_age_as_a_random_effect	cg13292042	chr4:111535334	4	111535334	-	South shore	0.0015		2.1e-40
Mulder RH	ALSPAC,Generation R	33450751	2021-01-25	age	EFO_0000246	Model 1 with age as a random effect	http://epidelta.mrcieu.ac.uk/	DNA methylation	age	sex,gestational age,cohort,cell composition (reference based),batch effects	Beta Values	years	Illumina HumanMethylation450	Whole blood		2338	2	Children	Both	European	33450751_Mulder-RH_age_model_1_with_age_as_a_random_effect	cg13330671	chr6:44216937	6	44216937	HSP90AB1	South shore	0.0021		1.7e-13
Mulder RH	ALSPAC,Generation R	33450751	2021-01-25	age	EFO_0000246	Model 1 with age as a random effect	http://epidelta.mrcieu.ac.uk/	DNA methylation	age	sex,gestational age,cohort,cell composition (reference based),batch effects	Beta Values	years	Illumina HumanMethylation450	Whole blood		2338	2	Children	Both	European	33450751_Mulder-RH_age_model_1_with_age_as_a_random_effect	cg13407975	chr19:18705946	19	18705946	CRLF1	Island	0.0028		2.1e-122
Mulder RH	ALSPAC,Generation R	33450751	2021-01-25	age	EFO_0000246	Model 1 with age as a random effect	http://epidelta.mrcieu.ac.uk/	DNA methylation	age	sex,gestational age,cohort,cell composition (reference based),batch effects	Beta Values	years	Illumina HumanMethylation450	Whole blood		2338	2	Children	Both	European	33450751_Mulder-RH_age_model_1_with_age_as_a_random_effect	cg13518625	chr8:29522838	8	29522838	-	Open sea	0.0012		2.3e-15
Mulder RH	ALSPAC,Generation R	33450751	2021-01-25	age	EFO_0000246	Model 1 with age as a random effect	http://epidelta.mrcieu.ac.uk/	DNA methylation	age	sex,gestational age,cohort,cell composition (reference based),batch effects	Beta Values	years	Illumina HumanMethylation450	Whole blood		2338	2	Children	Both	European	33450751_Mulder-RH_age_model_1_with_age_as_a_random_effect	cg13553455	chr10:105846002	10	105846002	COL17A1	Open sea	0.002		1.7e-11
Mulder RH	ALSPAC,Generation R	33450751	2021-01-25	age	EFO_0000246	Model 1 with age as a random effect	http://epidelta.mrcieu.ac.uk/	DNA methylation	age	sex,gestational age,cohort,cell composition (reference based),batch effects	Beta Values	years	Illumina HumanMethylation450	Whole blood		2338	2	Children	Both	European	33450751_Mulder-RH_age_model_1_with_age_as_a_random_effect	cg13634292	chr3:169899570	3	169899570	PHC3	Island	0.00037		9.3e-05
Mulder RH	ALSPAC,Generation R	33450751	2021-01-25	age	EFO_0000246	Model 1 with age as a random effect	http://epidelta.mrcieu.ac.uk/	DNA methylation	age	sex,gestational age,cohort,cell composition (reference based),batch effects	Beta Values	years	Illumina HumanMethylation450	Whole blood		2338	2	Children	Both	European	33450751_Mulder-RH_age_model_1_with_age_as_a_random_effect	cg13787135	chr14:21270407	14	21270407	RNASE1	Open sea	0.0016		1.1e-05
Mulder RH	ALSPAC,Generation R	33450751	2021-01-25	age	EFO_0000246	Model 1 with age as a random effect	http://epidelta.mrcieu.ac.uk/	DNA methylation	age	sex,gestational age,cohort,cell composition (reference based),batch effects	Beta Values	years	Illumina HumanMethylation450	Whole blood		2338	2	Children	Both	European	33450751_Mulder-RH_age_model_1_with_age_as_a_random_effect	cg14137279	chr6:150738947	6	150738947	-	Open sea	0.002		3.8e-09
Mulder RH	ALSPAC,Generation R	33450751	2021-01-25	age	EFO_0000246	Model 1 with age as a random effect	http://epidelta.mrcieu.ac.uk/	DNA methylation	age	sex,gestational age,cohort,cell composition (reference based),batch effects	Beta Values	years	Illumina HumanMethylation450	Whole blood		2338	2	Children	Both	European	33450751_Mulder-RH_age_model_1_with_age_as_a_random_effect	cg14176088	chr1:9785289	1	9785289	PIK3CD	Open sea	0.0016		3.4e-06
Mulder RH	ALSPAC,Generation R	33450751	2021-01-25	age	EFO_0000246	Model 1 with age as a random effect	http://epidelta.mrcieu.ac.uk/	DNA methylation	age	sex,gestational age,cohort,cell composition (reference based),batch effects	Beta Values	years	Illumina HumanMethylation450	Whole blood		2338	2	Children	Both	European	33450751_Mulder-RH_age_model_1_with_age_as_a_random_effect	cg14337614	chr17:70262836	17	70262836	-	Open sea	0.0017		3.4e-06
Mulder RH	ALSPAC,Generation R	33450751	2021-01-25	age	EFO_0000246	Model 1 with age as a random effect	http://epidelta.mrcieu.ac.uk/	DNA methylation	age	sex,gestational age,cohort,cell composition (reference based),batch effects	Beta Values	years	Illumina HumanMethylation450	Whole blood		2338	2	Children	Both	European	33450751_Mulder-RH_age_model_1_with_age_as_a_random_effect	cg14489474	chr18:905611	18	905611	ADCYAP1	Island	0.00093		2.3e-06
Mulder RH	ALSPAC,Generation R	33450751	2021-01-25	age	EFO_0000246	Model 1 with age as a random effect	http://epidelta.mrcieu.ac.uk/	DNA methylation	age	sex,gestational age,cohort,cell composition (reference based),batch effects	Beta Values	years	Illumina HumanMethylation450	Whole blood		2338	2	Children	Both	European	33450751_Mulder-RH_age_model_1_with_age_as_a_random_effect	cg14569644	chr12:54408091	12	54408091	-	North shore	0.0011		1.8e-09
Mulder RH	ALSPAC,Generation R	33450751	2021-01-25	age	EFO_0000246	Model 1 with age as a random effect	http://epidelta.mrcieu.ac.uk/	DNA methylation	age	sex,gestational age,cohort,cell composition (reference based),batch effects	Beta Values	years	Illumina HumanMethylation450	Whole blood		2338	2	Children	Both	European	33450751_Mulder-RH_age_model_1_with_age_as_a_random_effect	cg14613164	chr9:13897073	9	13897073	-	Open sea	0.0013		1.7e-16
Mulder RH	ALSPAC,Generation R	33450751	2021-01-25	age	EFO_0000246	Model 1 with age as a random effect	http://epidelta.mrcieu.ac.uk/	DNA methylation	age	sex,gestational age,cohort,cell composition (reference based),batch effects	Beta Values	years	Illumina HumanMethylation450	Whole blood		2338	2	Children	Both	European	33450751_Mulder-RH_age_model_1_with_age_as_a_random_effect	cg14654158	chr19:1109252	19	1109252	SBNO2	Island	0.00089		2e-13
Mulder RH	ALSPAC,Generation R	33450751	2021-01-25	age	EFO_0000246	Model 1 with age as a random effect	http://epidelta.mrcieu.ac.uk/	DNA methylation	age	sex,gestational age,cohort,cell composition (reference based),batch effects	Beta Values	years	Illumina HumanMethylation450	Whole blood		2338	2	Children	Both	European	33450751_Mulder-RH_age_model_1_with_age_as_a_random_effect	cg14720274	chr15:61014131	15	61014131	RORA	Open sea	0.00065		6.2e-05
Mulder RH	ALSPAC,Generation R	33450751	2021-01-25	age	EFO_0000246	Model 1 with age as a random effect	http://epidelta.mrcieu.ac.uk/	DNA methylation	age	sex,gestational age,cohort,cell composition (reference based),batch effects	Beta Values	years	Illumina HumanMethylation450	Whole blood		2338	2	Children	Both	European	33450751_Mulder-RH_age_model_1_with_age_as_a_random_effect	cg14761417	chr7:130636860	7	130636860	FLJ43663	Open sea	0.0015		6.6e-51
Mulder RH	ALSPAC,Generation R	33450751	2021-01-25	age	EFO_0000246	Model 1 with age as a random effect	http://epidelta.mrcieu.ac.uk/	DNA methylation	age	sex,gestational age,cohort,cell composition (reference based),batch effects	Beta Values	years	Illumina HumanMethylation450	Whole blood		2338	2	Children	Both	European	33450751_Mulder-RH_age_model_1_with_age_as_a_random_effect	cg14897238	chr21:43198283	21	43198283	-	North shore	0.0023		2.8e-08
Mulder RH	ALSPAC,Generation R	33450751	2021-01-25	age	EFO_0000246	Model 1 with age as a random effect	http://epidelta.mrcieu.ac.uk/	DNA methylation	age	sex,gestational age,cohort,cell composition (reference based),batch effects	Beta Values	years	Illumina HumanMethylation450	Whole blood		2338	2	Children	Both	European	33450751_Mulder-RH_age_model_1_with_age_as_a_random_effect	cg14898611	chr7:25608673	7	25608673	-	Open sea	0.0021		1.2e-09
Mulder RH	ALSPAC,Generation R	33450751	2021-01-25	age	EFO_0000246	Model 1 with age as a random effect	http://epidelta.mrcieu.ac.uk/	DNA methylation	age	sex,gestational age,cohort,cell composition (reference based),batch effects	Beta Values	years	Illumina HumanMethylation450	Whole blood		2338	2	Children	Both	European	33450751_Mulder-RH_age_model_1_with_age_as_a_random_effect	cg14911520	chr15:100542628	15	100542628	ADAMTS17	Open sea	0.0018		5.5e-09
Mulder RH	ALSPAC,Generation R	33450751	2021-01-25	age	EFO_0000246	Model 1 with age as a random effect	http://epidelta.mrcieu.ac.uk/	DNA methylation	age	sex,gestational age,cohort,cell composition (reference based),batch effects	Beta Values	years	Illumina HumanMethylation450	Whole blood		2338	2	Children	Both	European	33450751_Mulder-RH_age_model_1_with_age_as_a_random_effect	cg15035911	chr19:924933	19	924933	ARID3A	Island	0.0021		3.1e-29
Mulder RH	ALSPAC,Generation R	33450751	2021-01-25	age	EFO_0000246	Model 1 with age as a random effect	http://epidelta.mrcieu.ac.uk/	DNA methylation	age	sex,gestational age,cohort,cell composition (reference based),batch effects	Beta Values	years	Illumina HumanMethylation450	Whole blood		2338	2	Children	Both	European	33450751_Mulder-RH_age_model_1_with_age_as_a_random_effect	cg15056751	chr3:3169441	3	3169441	TRNT1	South shore	0.0015		1.4e-12
Mulder RH	ALSPAC,Generation R	33450751	2021-01-25	age	EFO_0000246	Model 1 with age as a random effect	http://epidelta.mrcieu.ac.uk/	DNA methylation	age	sex,gestational age,cohort,cell composition (reference based),batch effects	Beta Values	years	Illumina HumanMethylation450	Whole blood		2338	2	Children	Both	European	33450751_Mulder-RH_age_model_1_with_age_as_a_random_effect	cg15059804	chr1:33766318	1	33766318	ZNF362	Open sea	0.0095		5.9e-94
Mulder RH	ALSPAC,Generation R	33450751	2021-01-25	age	EFO_0000246	Model 1 with age as a random effect	http://epidelta.mrcieu.ac.uk/	DNA methylation	age	sex,gestational age,cohort,cell composition (reference based),batch effects	Beta Values	years	Illumina HumanMethylation450	Whole blood		2338	2	Children	Both	European	33450751_Mulder-RH_age_model_1_with_age_as_a_random_effect	cg15191795	chr4:8727474	4	8727474	-	Open sea	0.003		2.3e-11
Mulder RH	ALSPAC,Generation R	33450751	2021-01-25	age	EFO_0000246	Model 1 with age as a random effect	http://epidelta.mrcieu.ac.uk/	DNA methylation	age	sex,gestational age,cohort,cell composition (reference based),batch effects	Beta Values	years	Illumina HumanMethylation450	Whole blood		2338	2	Children	Both	European	33450751_Mulder-RH_age_model_1_with_age_as_a_random_effect	cg15377283	chr8:55371369	8	55371369	SOX17	Island	0.0013		1.2e-19
Mulder RH	ALSPAC,Generation R	33450751	2021-01-25	age	EFO_0000246	Model 1 with age as a random effect	http://epidelta.mrcieu.ac.uk/	DNA methylation	age	sex,gestational age,cohort,cell composition (reference based),batch effects	Beta Values	years	Illumina HumanMethylation450	Whole blood		2338	2	Children	Both	European	33450751_Mulder-RH_age_model_1_with_age_as_a_random_effect	cg15520279	chr2:176995088	2	176995088	HOXD8	Island	0.00087		1.9e-50
Mulder RH	ALSPAC,Generation R	33450751	2021-01-25	age	EFO_0000246	Model 1 with age as a random effect	http://epidelta.mrcieu.ac.uk/	DNA methylation	age	sex,gestational age,cohort,cell composition (reference based),batch effects	Beta Values	years	Illumina HumanMethylation450	Whole blood		2338	2	Children	Both	European	33450751_Mulder-RH_age_model_1_with_age_as_a_random_effect	cg15533046	chr12:110156245	12	110156245	C12orf34	North shore	0.0012		2.6e-05
Mulder RH	ALSPAC,Generation R	33450751	2021-01-25	age	EFO_0000246	Model 1 with age as a random effect	http://epidelta.mrcieu.ac.uk/	DNA methylation	age	sex,gestational age,cohort,cell composition (reference based),batch effects	Beta Values	years	Illumina HumanMethylation450	Whole blood		2338	2	Children	Both	European	33450751_Mulder-RH_age_model_1_with_age_as_a_random_effect	cg15607358	chr12:372049	12	372049	SLC6A13	Open sea	0.0023		1.3e-11
Mulder RH	ALSPAC,Generation R	33450751	2021-01-25	age	EFO_0000246	Model 1 with age as a random effect	http://epidelta.mrcieu.ac.uk/	DNA methylation	age	sex,gestational age,cohort,cell composition (reference based),batch effects	Beta Values	years	Illumina HumanMethylation450	Whole blood		2338	2	Children	Both	European	33450751_Mulder-RH_age_model_1_with_age_as_a_random_effect	cg15644639	chr8:125538941	8	125538941	TATDN1	Open sea	0.0017		5.7e-05
Mulder RH	ALSPAC,Generation R	33450751	2021-01-25	age	EFO_0000246	Model 1 with age as a random effect	http://epidelta.mrcieu.ac.uk/	DNA methylation	age	sex,gestational age,cohort,cell composition (reference based),batch effects	Beta Values	years	Illumina HumanMethylation450	Whole blood		2338	2	Children	Both	European	33450751_Mulder-RH_age_model_1_with_age_as_a_random_effect	cg15736783	chr6:80178612	6	80178612	-	Open sea	0.00096		2e-09
Mulder RH	ALSPAC,Generation R	33450751	2021-01-25	age	EFO_0000246	Model 1 with age as a random effect	http://epidelta.mrcieu.ac.uk/	DNA methylation	age	sex,gestational age,cohort,cell composition (reference based),batch effects	Beta Values	years	Illumina HumanMethylation450	Whole blood		2338	2	Children	Both	European	33450751_Mulder-RH_age_model_1_with_age_as_a_random_effect	cg15812115	chr5:2095356	5	2095356	-	Open sea	0.0013		1.6e-10
Mulder RH	ALSPAC,Generation R	33450751	2021-01-25	age	EFO_0000246	Model 1 with age as a random effect	http://epidelta.mrcieu.ac.uk/	DNA methylation	age	sex,gestational age,cohort,cell composition (reference based),batch effects	Beta Values	years	Illumina HumanMethylation450	Whole blood		2338	2	Children	Both	European	33450751_Mulder-RH_age_model_1_with_age_as_a_random_effect	cg15945287	chr17:53809462	17	53809462	TMEM100	Open sea	0.0025		2.1e-12
Mulder RH	ALSPAC,Generation R	33450751	2021-01-25	age	EFO_0000246	Model 1 with age as a random effect	http://epidelta.mrcieu.ac.uk/	DNA methylation	age	sex,gestational age,cohort,cell composition (reference based),batch effects	Beta Values	years	Illumina HumanMethylation450	Whole blood		2338	2	Children	Both	European	33450751_Mulder-RH_age_model_1_with_age_as_a_random_effect	cg16163419	chr3:100712326	3	100712326	ABI3BP	Open sea	0.0036		2e-28
Mulder RH	ALSPAC,Generation R	33450751	2021-01-25	age	EFO_0000246	Model 1 with age as a random effect	http://epidelta.mrcieu.ac.uk/	DNA methylation	age	sex,gestational age,cohort,cell composition (reference based),batch effects	Beta Values	years	Illumina HumanMethylation450	Whole blood		2338	2	Children	Both	European	33450751_Mulder-RH_age_model_1_with_age_as_a_random_effect	cg16337457	chr17:76989680	17	76989680	CANT1	Island	0.0013		1.1e-87
Mulder RH	ALSPAC,Generation R	33450751	2021-01-25	age	EFO_0000246	Model 1 with age as a random effect	http://epidelta.mrcieu.ac.uk/	DNA methylation	age	sex,gestational age,cohort,cell composition (reference based),batch effects	Beta Values	years	Illumina HumanMethylation450	Whole blood		2338	2	Children	Both	European	33450751_Mulder-RH_age_model_1_with_age_as_a_random_effect	cg16409497	chr12:66217818	12	66217818	HMGA2;RPSAP52	Island	0.00026		2.2e-47
Mulder RH	ALSPAC,Generation R	33450751	2021-01-25	age	EFO_0000246	Model 1 with age as a random effect	http://epidelta.mrcieu.ac.uk/	DNA methylation	age	sex,gestational age,cohort,cell composition (reference based),batch effects	Beta Values	years	Illumina HumanMethylation450	Whole blood		2338	2	Children	Both	European	33450751_Mulder-RH_age_model_1_with_age_as_a_random_effect	cg16452866	chr14:99655676	14	99655676	BCL11B	Open sea	0.0038		2.4e-26
Mulder RH	ALSPAC,Generation R	33450751	2021-01-25	age	EFO_0000246	Model 1 with age as a random effect	http://epidelta.mrcieu.ac.uk/	DNA methylation	age	sex,gestational age,cohort,cell composition (reference based),batch effects	Beta Values	years	Illumina HumanMethylation450	Whole blood		2338	2	Children	Both	European	33450751_Mulder-RH_age_model_1_with_age_as_a_random_effect	cg16852483	chr13:102103930	13	102103930	ITGBL1	North shelf	0.0023		2.2e-19
Mulder RH	ALSPAC,Generation R	33450751	2021-01-25	age	EFO_0000246	Model 1 with age as a random effect	http://epidelta.mrcieu.ac.uk/	DNA methylation	age	sex,gestational age,cohort,cell composition (reference based),batch effects	Beta Values	years	Illumina HumanMethylation450	Whole blood		2338	2	Children	Both	European	33450751_Mulder-RH_age_model_1_with_age_as_a_random_effect	cg16990474	chr10:1506175	10	1506175	ADARB2	North shore	0.0017		1.6e-13
Mulder RH	ALSPAC,Generation R	33450751	2021-01-25	age	EFO_0000246	Model 1 with age as a random effect	http://epidelta.mrcieu.ac.uk/	DNA methylation	age	sex,gestational age,cohort,cell composition (reference based),batch effects	Beta Values	years	Illumina HumanMethylation450	Whole blood		2338	2	Children	Both	European	33450751_Mulder-RH_age_model_1_with_age_as_a_random_effect	cg17218827	chr4:170022953	4	170022953	SH3RF1	Open sea	0.00078		1e-10
Mulder RH	ALSPAC,Generation R	33450751	2021-01-25	age	EFO_0000246	Model 1 with age as a random effect	http://epidelta.mrcieu.ac.uk/	DNA methylation	age	sex,gestational age,cohort,cell composition (reference based),batch effects	Beta Values	years	Illumina HumanMethylation450	Whole blood		2338	2	Children	Both	European	33450751_Mulder-RH_age_model_1_with_age_as_a_random_effect	cg17312004	chr11:43569076	11	43569076	-	Island	0.0022		9.7e-43
Mulder RH	ALSPAC,Generation R	33450751	2021-01-25	age	EFO_0000246	Model 1 with age as a random effect	http://epidelta.mrcieu.ac.uk/	DNA methylation	age	sex,gestational age,cohort,cell composition (reference based),batch effects	Beta Values	years	Illumina HumanMethylation450	Whole blood		2338	2	Children	Both	European	33450751_Mulder-RH_age_model_1_with_age_as_a_random_effect	cg17429236	chr7:150694028	7	150694028	NOS3	Open sea	0.0021		8.5e-45
Mulder RH	ALSPAC,Generation R	33450751	2021-01-25	age	EFO_0000246	Model 1 with age as a random effect	http://epidelta.mrcieu.ac.uk/	DNA methylation	age	sex,gestational age,cohort,cell composition (reference based),batch effects	Beta Values	years	Illumina HumanMethylation450	Whole blood		2338	2	Children	Both	European	33450751_Mulder-RH_age_model_1_with_age_as_a_random_effect	cg17661928	chr14:74725362	14	74725362	VSX2	Island	0.0017		1.3e-37
Mulder RH	ALSPAC,Generation R	33450751	2021-01-25	age	EFO_0000246	Model 1 with age as a random effect	http://epidelta.mrcieu.ac.uk/	DNA methylation	age	sex,gestational age,cohort,cell composition (reference based),batch effects	Beta Values	years	Illumina HumanMethylation450	Whole blood		2338	2	Children	Both	European	33450751_Mulder-RH_age_model_1_with_age_as_a_random_effect	cg17952824	chr10:44287023	10	44287023	HNRNPA3P1	Open sea	0.0021		2.9e-19
Mulder RH	ALSPAC,Generation R	33450751	2021-01-25	age	EFO_0000246	Model 1 with age as a random effect	http://epidelta.mrcieu.ac.uk/	DNA methylation	age	sex,gestational age,cohort,cell composition (reference based),batch effects	Beta Values	years	Illumina HumanMethylation450	Whole blood		2338	2	Children	Both	European	33450751_Mulder-RH_age_model_1_with_age_as_a_random_effect	cg17966227	chr1:113738233	1	113738233	-	North shelf	0.0018		3.2e-43
Mulder RH	ALSPAC,Generation R	33450751	2021-01-25	age	EFO_0000246	Model 1 with age as a random effect	http://epidelta.mrcieu.ac.uk/	DNA methylation	age	sex,gestational age,cohort,cell composition (reference based),batch effects	Beta Values	years	Illumina HumanMethylation450	Whole blood		2338	2	Children	Both	European	33450751_Mulder-RH_age_model_1_with_age_as_a_random_effect	cg17966619	chr6:86160162	6	86160162	NT5E	Island	0.00095		5.2e-14
Mulder RH	ALSPAC,Generation R	33450751	2021-01-25	age	EFO_0000246	Model 1 with age as a random effect	http://epidelta.mrcieu.ac.uk/	DNA methylation	age	sex,gestational age,cohort,cell composition (reference based),batch effects	Beta Values	years	Illumina HumanMethylation450	Whole blood		2338	2	Children	Both	European	33450751_Mulder-RH_age_model_1_with_age_as_a_random_effect	cg18009653	chr4:10076546	4	10076546	WDR1	North shelf	0.00059		4.7e-05
Mulder RH	ALSPAC,Generation R	33450751	2021-01-25	age	EFO_0000246	Model 1 with age as a random effect	http://epidelta.mrcieu.ac.uk/	DNA methylation	age	sex,gestational age,cohort,cell composition (reference based),batch effects	Beta Values	years	Illumina HumanMethylation450	Whole blood		2338	2	Children	Both	European	33450751_Mulder-RH_age_model_1_with_age_as_a_random_effect	cg18261783	chr3:58337066	3	58337066	PXK	Open sea	0.00052		1.8e-05
Mulder RH	ALSPAC,Generation R	33450751	2021-01-25	age	EFO_0000246	Model 1 with age as a random effect	http://epidelta.mrcieu.ac.uk/	DNA methylation	age	sex,gestational age,cohort,cell composition (reference based),batch effects	Beta Values	years	Illumina HumanMethylation450	Whole blood		2338	2	Children	Both	European	33450751_Mulder-RH_age_model_1_with_age_as_a_random_effect	cg18277005	chr1:202858691	1	202858691	RABIF	South shore	0.0016		2.9e-10
Mulder RH	ALSPAC,Generation R	33450751	2021-01-25	age	EFO_0000246	Model 1 with age as a random effect	http://epidelta.mrcieu.ac.uk/	DNA methylation	age	sex,gestational age,cohort,cell composition (reference based),batch effects	Beta Values	years	Illumina HumanMethylation450	Whole blood		2338	2	Children	Both	European	33450751_Mulder-RH_age_model_1_with_age_as_a_random_effect	cg18290026	chr14:104385850	14	104385850	C14orf2	North shore	0.0012		3.3e-09
Mulder RH	ALSPAC,Generation R	33450751	2021-01-25	age	EFO_0000246	Model 1 with age as a random effect	http://epidelta.mrcieu.ac.uk/	DNA methylation	age	sex,gestational age,cohort,cell composition (reference based),batch effects	Beta Values	years	Illumina HumanMethylation450	Whole blood		2338	2	Children	Both	European	33450751_Mulder-RH_age_model_1_with_age_as_a_random_effect	cg18307928	chr13:114085650	13	114085650	ADPRHL1	Island	0.0009		7.3e-09
Mulder RH	ALSPAC,Generation R	33450751	2021-01-25	age	EFO_0000246	Model 1 with age as a random effect	http://epidelta.mrcieu.ac.uk/	DNA methylation	age	sex,gestational age,cohort,cell composition (reference based),batch effects	Beta Values	years	Illumina HumanMethylation450	Whole blood		2338	2	Children	Both	European	33450751_Mulder-RH_age_model_1_with_age_as_a_random_effect	cg18372607	chr11:31827084	11	31827084	PAX6	North shore	0.00051		2e-188
Mulder RH	ALSPAC,Generation R	33450751	2021-01-25	age	EFO_0000246	Model 1 with age as a random effect	http://epidelta.mrcieu.ac.uk/	DNA methylation	age	sex,gestational age,cohort,cell composition (reference based),batch effects	Beta Values	years	Illumina HumanMethylation450	Whole blood		2338	2	Children	Both	European	33450751_Mulder-RH_age_model_1_with_age_as_a_random_effect	cg18537464	chr18:76345144	18	76345144	-	Open sea	0.002		9.1e-10
Mulder RH	ALSPAC,Generation R	33450751	2021-01-25	age	EFO_0000246	Model 1 with age as a random effect	http://epidelta.mrcieu.ac.uk/	DNA methylation	age	sex,gestational age,cohort,cell composition (reference based),batch effects	Beta Values	years	Illumina HumanMethylation450	Whole blood		2338	2	Children	Both	European	33450751_Mulder-RH_age_model_1_with_age_as_a_random_effect	cg18614984	chr17:2652640	17	2652640	MIR1253	Island	0.00082		5.1e-168
Mulder RH	ALSPAC,Generation R	33450751	2021-01-25	age	EFO_0000246	Model 1 with age as a random effect	http://epidelta.mrcieu.ac.uk/	DNA methylation	age	sex,gestational age,cohort,cell composition (reference based),batch effects	Beta Values	years	Illumina HumanMethylation450	Whole blood		2338	2	Children	Both	European	33450751_Mulder-RH_age_model_1_with_age_as_a_random_effect	cg18623836	chr2:10261907	2	10261907	RRM2	North shore	0.0011		1.6e-10
Mulder RH	ALSPAC,Generation R	33450751	2021-01-25	age	EFO_0000246	Model 1 with age as a random effect	http://epidelta.mrcieu.ac.uk/	DNA methylation	age	sex,gestational age,cohort,cell composition (reference based),batch effects	Beta Values	years	Illumina HumanMethylation450	Whole blood		2338	2	Children	Both	European	33450751_Mulder-RH_age_model_1_with_age_as_a_random_effect	cg18631798	chr4:8396163	4	8396163	ACOX3	Open sea	0.0015		3.6e-25
Mulder RH	ALSPAC,Generation R	33450751	2021-01-25	age	EFO_0000246	Model 1 with age as a random effect	http://epidelta.mrcieu.ac.uk/	DNA methylation	age	sex,gestational age,cohort,cell composition (reference based),batch effects	Beta Values	years	Illumina HumanMethylation450	Whole blood		2338	2	Children	Both	European	33450751_Mulder-RH_age_model_1_with_age_as_a_random_effect	cg18714782	chr4:519713	4	519713	PIGG	Open sea	0.0022		2.8e-31
Mulder RH	ALSPAC,Generation R	33450751	2021-01-25	age	EFO_0000246	Model 1 with age as a random effect	http://epidelta.mrcieu.ac.uk/	DNA methylation	age	sex,gestational age,cohort,cell composition (reference based),batch effects	Beta Values	years	Illumina HumanMethylation450	Whole blood		2338	2	Children	Both	European	33450751_Mulder-RH_age_model_1_with_age_as_a_random_effect	cg18794475	chr8:55533829	8	55533829	RP1	Island	0.002		2.8e-14
Mulder RH	ALSPAC,Generation R	33450751	2021-01-25	age	EFO_0000246	Model 1 with age as a random effect	http://epidelta.mrcieu.ac.uk/	DNA methylation	age	sex,gestational age,cohort,cell composition (reference based),batch effects	Beta Values	years	Illumina HumanMethylation450	Whole blood		2338	2	Children	Both	European	33450751_Mulder-RH_age_model_1_with_age_as_a_random_effect	cg18886274	chr7:84789871	7	84789871	-	Open sea	0.0014		3.1e-53
Mulder RH	ALSPAC,Generation R	33450751	2021-01-25	age	EFO_0000246	Model 1 with age as a random effect	http://epidelta.mrcieu.ac.uk/	DNA methylation	age	sex,gestational age,cohort,cell composition (reference based),batch effects	Beta Values	years	Illumina HumanMethylation450	Whole blood		2338	2	Children	Both	European	33450751_Mulder-RH_age_model_1_with_age_as_a_random_effect	cg18927604	chr12:103214992	12	103214992	-	North shelf	0.002		3.2e-09
Mulder RH	ALSPAC,Generation R	33450751	2021-01-25	age	EFO_0000246	Model 1 with age as a random effect	http://epidelta.mrcieu.ac.uk/	DNA methylation	age	sex,gestational age,cohort,cell composition (reference based),batch effects	Beta Values	years	Illumina HumanMethylation450	Whole blood		2338	2	Children	Both	European	33450751_Mulder-RH_age_model_1_with_age_as_a_random_effect	cg18934443	chr7:149569776	7	149569776	ATP6V0E2;LOC401431	North shore	0.0025		2.2e-17
Mulder RH	ALSPAC,Generation R	33450751	2021-01-25	age	EFO_0000246	Model 1 with age as a random effect	http://epidelta.mrcieu.ac.uk/	DNA methylation	age	sex,gestational age,cohort,cell composition (reference based),batch effects	Beta Values	years	Illumina HumanMethylation450	Whole blood		2338	2	Children	Both	European	33450751_Mulder-RH_age_model_1_with_age_as_a_random_effect	cg19011911	chr11:376863	11	376863	B4GALNT4	Island	0.0014		2.7e-05
Mulder RH	ALSPAC,Generation R	33450751	2021-01-25	age	EFO_0000246	Model 1 with age as a random effect	http://epidelta.mrcieu.ac.uk/	DNA methylation	age	sex,gestational age,cohort,cell composition (reference based),batch effects	Beta Values	years	Illumina HumanMethylation450	Whole blood		2338	2	Children	Both	European	33450751_Mulder-RH_age_model_1_with_age_as_a_random_effect	cg19065831	chr4:48485289	4	48485289	SLC10A4	North shore	0.00025		6e-14
Mulder RH	ALSPAC,Generation R	33450751	2021-01-25	age	EFO_0000246	Model 1 with age as a random effect	http://epidelta.mrcieu.ac.uk/	DNA methylation	age	sex,gestational age,cohort,cell composition (reference based),batch effects	Beta Values	years	Illumina HumanMethylation450	Whole blood		2338	2	Children	Both	European	33450751_Mulder-RH_age_model_1_with_age_as_a_random_effect	cg19439071	chr17:74557625	17	74557625	SNORD1A	South shelf	0.0013		2.2e-07
Mulder RH	ALSPAC,Generation R	33450751	2021-01-25	age	EFO_0000246	Model 1 with age as a random effect	http://epidelta.mrcieu.ac.uk/	DNA methylation	age	sex,gestational age,cohort,cell composition (reference based),batch effects	Beta Values	years	Illumina HumanMethylation450	Whole blood		2338	2	Children	Both	European	33450751_Mulder-RH_age_model_1_with_age_as_a_random_effect	cg19449738	chr14:94952599	14	94952599	-	Open sea	0.0015		4e-10
Mulder RH	ALSPAC,Generation R	33450751	2021-01-25	age	EFO_0000246	Model 1 with age as a random effect	http://epidelta.mrcieu.ac.uk/	DNA methylation	age	sex,gestational age,cohort,cell composition (reference based),batch effects	Beta Values	years	Illumina HumanMethylation450	Whole blood		2338	2	Children	Both	European	33450751_Mulder-RH_age_model_1_with_age_as_a_random_effect	cg19477926	chr17:2233494	17	2233494	TSR1;SNORD91B	Open sea	0.0006		1.9e-09
Mulder RH	ALSPAC,Generation R	33450751	2021-01-25	age	EFO_0000246	Model 1 with age as a random effect	http://epidelta.mrcieu.ac.uk/	DNA methylation	age	sex,gestational age,cohort,cell composition (reference based),batch effects	Beta Values	years	Illumina HumanMethylation450	Whole blood		2338	2	Children	Both	European	33450751_Mulder-RH_age_model_1_with_age_as_a_random_effect	cg19582128	chr13:39265218	13	39265218	FREM2	South shelf	0.0011		1.3e-31
Mulder RH	ALSPAC,Generation R	33450751	2021-01-25	age	EFO_0000246	Model 1 with age as a random effect	http://epidelta.mrcieu.ac.uk/	DNA methylation	age	sex,gestational age,cohort,cell composition (reference based),batch effects	Beta Values	years	Illumina HumanMethylation450	Whole blood		2338	2	Children	Both	European	33450751_Mulder-RH_age_model_1_with_age_as_a_random_effect	cg19696718	chr2:238314219	2	238314219	COL6A3	Open sea	0.0021		9.5e-44
Mulder RH	ALSPAC,Generation R	33450751	2021-01-25	age	EFO_0000246	Model 1 with age as a random effect	http://epidelta.mrcieu.ac.uk/	DNA methylation	age	sex,gestational age,cohort,cell composition (reference based),batch effects	Beta Values	years	Illumina HumanMethylation450	Whole blood		2338	2	Children	Both	European	33450751_Mulder-RH_age_model_1_with_age_as_a_random_effect	cg19721554	chr5:71739365	5	71739365	ZNF366	Open sea	0.0017		5.8e-11
Mulder RH	ALSPAC,Generation R	33450751	2021-01-25	age	EFO_0000246	Model 1 with age as a random effect	http://epidelta.mrcieu.ac.uk/	DNA methylation	age	sex,gestational age,cohort,cell composition (reference based),batch effects	Beta Values	years	Illumina HumanMethylation450	Whole blood		2338	2	Children	Both	European	33450751_Mulder-RH_age_model_1_with_age_as_a_random_effect	cg19897071	chr5:35991382	5	35991382	UGT3A1	Open sea	0.0016		1.2e-05
Mulder RH	ALSPAC,Generation R	33450751	2021-01-25	age	EFO_0000246	Model 1 with age as a random effect	http://epidelta.mrcieu.ac.uk/	DNA methylation	age	sex,gestational age,cohort,cell composition (reference based),batch effects	Beta Values	years	Illumina HumanMethylation450	Whole blood		2338	2	Children	Both	European	33450751_Mulder-RH_age_model_1_with_age_as_a_random_effect	cg19925780	chr1:101509557	1	101509557	-	Open sea	0.0024		1.4e-39
Mulder RH	ALSPAC,Generation R	33450751	2021-01-25	age	EFO_0000246	Model 1 with age as a random effect	http://epidelta.mrcieu.ac.uk/	DNA methylation	age	sex,gestational age,cohort,cell composition (reference based),batch effects	Beta Values	years	Illumina HumanMethylation450	Whole blood		2338	2	Children	Both	European	33450751_Mulder-RH_age_model_1_with_age_as_a_random_effect	cg19930288	chr4:184021302	4	184021302	WWC2;C4orf38	Island	0.00051		1.6e-05
Mulder RH	ALSPAC,Generation R	33450751	2021-01-25	age	EFO_0000246	Model 1 with age as a random effect	http://epidelta.mrcieu.ac.uk/	DNA methylation	age	sex,gestational age,cohort,cell composition (reference based),batch effects	Beta Values	years	Illumina HumanMethylation450	Whole blood		2338	2	Children	Both	European	33450751_Mulder-RH_age_model_1_with_age_as_a_random_effect	cg20485607	chr1:120217696	1	120217696	-	Open sea	0.0028		5.7e-08
Mulder RH	ALSPAC,Generation R	33450751	2021-01-25	age	EFO_0000246	Model 1 with age as a random effect	http://epidelta.mrcieu.ac.uk/	DNA methylation	age	sex,gestational age,cohort,cell composition (reference based),batch effects	Beta Values	years	Illumina HumanMethylation450	Whole blood		2338	2	Children	Both	European	33450751_Mulder-RH_age_model_1_with_age_as_a_random_effect	cg20539142	chr8:42623718	8	42623718	CHRNA6	Open sea	0.0025		1.4e-06
Mulder RH	ALSPAC,Generation R	33450751	2021-01-25	age	EFO_0000246	Model 1 with age as a random effect	http://epidelta.mrcieu.ac.uk/	DNA methylation	age	sex,gestational age,cohort,cell composition (reference based),batch effects	Beta Values	years	Illumina HumanMethylation450	Whole blood		2338	2	Children	Both	European	33450751_Mulder-RH_age_model_1_with_age_as_a_random_effect	cg20539474	chr20:31781393	20	31781393	BASE	Open sea	0.0014		8.3e-15
Mulder RH	ALSPAC,Generation R	33450751	2021-01-25	age	EFO_0000246	Model 1 with age as a random effect	http://epidelta.mrcieu.ac.uk/	DNA methylation	age	sex,gestational age,cohort,cell composition (reference based),batch effects	Beta Values	years	Illumina HumanMethylation450	Whole blood		2338	2	Children	Both	European	33450751_Mulder-RH_age_model_1_with_age_as_a_random_effect	cg20805961	chr1:91361641	1	91361641	-	South shelf	0.0015		3.7e-05
Mulder RH	ALSPAC,Generation R	33450751	2021-01-25	age	EFO_0000246	Model 1 with age as a random effect	http://epidelta.mrcieu.ac.uk/	DNA methylation	age	sex,gestational age,cohort,cell composition (reference based),batch effects	Beta Values	years	Illumina HumanMethylation450	Whole blood		2338	2	Children	Both	European	33450751_Mulder-RH_age_model_1_with_age_as_a_random_effect	cg20854551	chr18:61603789	18	61603789	-	Island	0.00026		7.7e-12
Mulder RH	ALSPAC,Generation R	33450751	2021-01-25	age	EFO_0000246	Model 1 with age as a random effect	http://epidelta.mrcieu.ac.uk/	DNA methylation	age	sex,gestational age,cohort,cell composition (reference based),batch effects	Beta Values	years	Illumina HumanMethylation450	Whole blood		2338	2	Children	Both	European	33450751_Mulder-RH_age_model_1_with_age_as_a_random_effect	cg20876937	chr18:24221176	18	24221176	KCTD1	Open sea	0.002		3.3e-29
Mulder RH	ALSPAC,Generation R	33450751	2021-01-25	age	EFO_0000246	Model 1 with age as a random effect	http://epidelta.mrcieu.ac.uk/	DNA methylation	age	sex,gestational age,cohort,cell composition (reference based),batch effects	Beta Values	years	Illumina HumanMethylation450	Whole blood		2338	2	Children	Both	European	33450751_Mulder-RH_age_model_1_with_age_as_a_random_effect	cg21057907	chr14:36977519	14	36977519	SFTA3	Island	0.00054		1.9e-18
Mulder RH	ALSPAC,Generation R	33450751	2021-01-25	age	EFO_0000246	Model 1 with age as a random effect	http://epidelta.mrcieu.ac.uk/	DNA methylation	age	sex,gestational age,cohort,cell composition (reference based),batch effects	Beta Values	years	Illumina HumanMethylation450	Whole blood		2338	2	Children	Both	European	33450751_Mulder-RH_age_model_1_with_age_as_a_random_effect	cg21086551	chr3:171241974	3	171241974	-	Open sea	0.0024		1.5e-22
Mulder RH	ALSPAC,Generation R	33450751	2021-01-25	age	EFO_0000246	Model 1 with age as a random effect	http://epidelta.mrcieu.ac.uk/	DNA methylation	age	sex,gestational age,cohort,cell composition (reference based),batch effects	Beta Values	years	Illumina HumanMethylation450	Whole blood		2338	2	Children	Both	European	33450751_Mulder-RH_age_model_1_with_age_as_a_random_effect	cg21140898	chr1:51442318	1	51442318	-	North shore	0.0045		2.6e-197
Mulder RH	ALSPAC,Generation R	33450751	2021-01-25	age	EFO_0000246	Model 1 with age as a random effect	http://epidelta.mrcieu.ac.uk/	DNA methylation	age	sex,gestational age,cohort,cell composition (reference based),batch effects	Beta Values	years	Illumina HumanMethylation450	Whole blood		2338	2	Children	Both	European	33450751_Mulder-RH_age_model_1_with_age_as_a_random_effect	cg21141143	chr5:60922694	5	60922694	-	South shore	0.0011		2.3e-11
Mulder RH	ALSPAC,Generation R	33450751	2021-01-25	age	EFO_0000246	Model 1 with age as a random effect	http://epidelta.mrcieu.ac.uk/	DNA methylation	age	sex,gestational age,cohort,cell composition (reference based),batch effects	Beta Values	years	Illumina HumanMethylation450	Whole blood		2338	2	Children	Both	European	33450751_Mulder-RH_age_model_1_with_age_as_a_random_effect	cg21282131	chr6:136871907	6	136871907	MAP7	Island	0.00014		1e-08
Mulder RH	ALSPAC,Generation R	33450751	2021-01-25	age	EFO_0000246	Model 1 with age as a random effect	http://epidelta.mrcieu.ac.uk/	DNA methylation	age	sex,gestational age,cohort,cell composition (reference based),batch effects	Beta Values	years	Illumina HumanMethylation450	Whole blood		2338	2	Children	Both	European	33450751_Mulder-RH_age_model_1_with_age_as_a_random_effect	cg21388639	chr4:159740817	4	159740817	FNIP2	Open sea	0.0013		1e-06
[truncated: 1,164 more rows]
